# Supplementary material for: Rb2Ca2Si2O7: a new alkali alkaline-earth silicate based on [Si2O7]6− anions
Source: Acta Crystallogr C Struct Chem. 2025 Feb 17;81(Pt 3):146–55. doi: 10.1107/S2053229625001196 (PMC11881166; doi:10.1107/S2053229625001196)
Supplement: Supplementary file 1 [file c-81-00146-sup1.cif]

##############################################################################
#                                                                            #
# This CIF contains the data in a paper accepted for publication in          #
# Acta Crystallographica Section C. It conforms to the requirements of       #
# Notes for Authors for Acta Crystallographica Section C, and has been       #
# peer reviewed under the auspices of the IUCr Commission on Journals.       #
#                                                                            #
# Full details of the Crystallographic Information File format               #
# are given in the paper "The Crystallographic Information File (CIF):       #
# a New Standard Archive File for Crystallography" by S. R. Hall, F. H.      #
# Allen and I. D. Brown [Acta Cryst. (1991), A47, 655-685].                  #
#                                                                            #
# The current version of the core CIF dictionary is obtainable from          #
# ftp://ftp.iucr.org/pub/cif_core.dic.                                       #
#                                                                            #
# Software is freely available for graphical display of the structure(s)     #
# in this CIF. For information consult the CIF software page                 #
# http://www.iucr.org/resources/cif/software.                                #
#                                                                            #
# This file may be used for bona fide research purposes within the           #
# scientific community so long as proper attribution is given to the journal # 
# article from which it was obtained.                                        #
#                                                                            #
##############################################################################
data_RT
_audit_creation_method     'WinGX routine CIF_UPDATE'
_audit_conform_dict_name     cif_core.dic
_audit_conform_dict_version     2.4.3
_chemical_name_systematic
;
Dirubidium dicalcium pyrosilicate
;
_chemical_formula_sum     'Ca2 O7 Rb2 Si2'
_chemical_formula_iupac     'Rb2 Ca2 Si2 O7'
_chemical_formula_weight     419.28
_symmetry_cell_setting     orthorhombic
_symmetry_space_group_name_H-M     'P m m n'
loop_
    _symmetry_equiv_pos_as_xyz
    'x, y, z'
    '-x+1/2, -y+1/2, z'
    'x+1/2, -y, -z'
    '-x, y+1/2, -z'
    '-x, -y, -z'
    'x-1/2, y-1/2, -z'
    '-x-1/2, y, z'
    'x, -y-1/2, z'
_cell_length_a     5.7363(6)
_cell_length_b     13.8532(12)
_cell_length_c     9.9330(10)
_cell_angle_alpha     90
_cell_angle_beta     90
_cell_angle_gamma     90
_cell_volume     789.34(13)
_cell_formula_units_Z     4
_cell_measurement_reflns_used     2256
_cell_measurement_theta_min     5.002
_cell_measurement_theta_max     29.495
_cell_measurement_temperature     288(2)
_exptl_crystal_description     'thin plate'
_exptl_crystal_colour     colourless
_exptl_crystal_size_max     0.323
_exptl_crystal_size_mid     0.1
_exptl_crystal_size_min     0.036
_exptl_crystal_density_diffrn     3.528
_exptl_crystal_density_method     'not measured'
_exptl_crystal_F_000     792
loop_
    _exptl_crystal_face_index_h
    _exptl_crystal_face_index_k
    _exptl_crystal_face_index_l
    _exptl_crystal_face_perp_dist
    2 -13 -10 0.095
    -1 18 8 0.1266
    5 -4 -4 0.0813
    7 8 -1 0.0171
    -7 -8 5 0.0316
    -7 -7 -4 0.016
    7 7 4 0.0165
    -2 0 -14 0.0456
    3 0 13 0.0338
    -5 0 10 0.0524
_exptl_absorpt_coefficient_mu     14
_exptl_absorpt_correction_type     analytical
_exptl_absorpt_process_details
;
[CrysAlis PRO (Rigaku OD, 2020), based on expressions derived by Clark &
Reid (1995)]
;
_exptl_absorpt_correction_T_min     0.121
_exptl_absorpt_correction_T_max     0.678
_exptl_special_details     ?
_diffrn_ambient_temperature     288(2)
_diffrn_source     'fine-focus sealed X-ray tube'
_diffrn_radiation_type     MoK\a
_diffrn_radiation_wavelength     0.71073
_diffrn_radiation_monochromator     graphite
_diffrn_measurement_device_type     'Xcalibur, Ruby, Gemini ultra'
_diffrn_measurement_device     'four-circle diffractometer'
_diffrn_measurement_method     '\w scans'
_diffrn_detector     'CCD plate'
_diffrn_detector_area_resol_mean     10.3575
_diffrn_reflns_number     10834
_diffrn_reflns_av_R_equivalents     0.0584
_diffrn_reflns_av_unetI/netI     0.0232
_diffrn_reflns_theta_min     3.59
_diffrn_reflns_theta_max     26.35
_diffrn_reflns_theta_full     26.35
_diffrn_measured_fraction_theta_max     0.997
_diffrn_measured_fraction_theta_full     0.997
_diffrn_reflns_limit_h_min     -7
_diffrn_reflns_limit_h_max     7
_diffrn_reflns_limit_k_min     -17
_diffrn_reflns_limit_k_max     17
_diffrn_reflns_limit_l_min     -12
_diffrn_reflns_limit_l_max     12
_diffrn_radiation_probe     x-ray
_refine_special_details
;
 Refinement of F^2^ against ALL reflections.  The weighted R-factor wR and
 goodness of fit S are based on F^2^, conventional R-factors R are based
 on F, with F set to zero for negative F^2^. The threshold expression of
 F^2^ > 2\s(F^2^) is used only for calculating R-factors(gt) etc. and is
 not relevant to the choice of reflections for refinement.  R-factors based
 on F^2^ are statistically about twice as large as those based on F, and R-
 factors based on ALL data will be even larger.
;
_reflns_number_total     931
_reflns_number_gt     773
_reflns_threshold_expression     >2\s(I)
_refine_ls_structure_factor_coef     Fsqd
_refine_ls_matrix_type     full
_refine_ls_R_factor_all     0.0395
_refine_ls_R_factor_gt     0.0299
_refine_ls_wR_factor_gt     0.0717
_refine_ls_wR_factor_ref     0.0761
_refine_ls_goodness_of_fit_ref     1.057
_refine_ls_restrained_S_all     1.057
_refine_ls_number_reflns     931
_refine_ls_number_parameters     78
_refine_ls_number_restraints     0
_refine_ls_hydrogen_treatment     .
_refine_ls_weighting_scheme     calc
_refine_ls_weighting_details
         'calc w=1/[\s^2^(Fo^2^)+(0.0295P)^2^+3.6732P] where P=(Fo^2^+2Fc^2^)/3'
_atom_sites_solution_hydrogens     .
_atom_sites_solution_primary     direct
_atom_sites_solution_secondary     difmap
_refine_ls_shift/su_max     0
_refine_ls_shift/su_mean     0
_refine_diff_density_max     0.862
_refine_diff_density_min     -0.696
_refine_ls_extinction_method
;
SHELXL97 (Sheldrick, 2008)
;
_refine_ls_extinction_coef     0.0100(5)
_refine_ls_extinction_expression
                                    Fc^*^=kFc[1+0.001xFc^2^\l^3^/sin(2\q)]^-1/4^
loop_
    _atom_type_symbol
    _atom_type_description
    _atom_type_scat_dispersion_real
    _atom_type_scat_dispersion_imag
    _atom_type_scat_source
    Ca Ca 0.2262 0.3064 'International Tables Vol C Tables 4.2.6.8 and 6.1.1.4'
    O O 0.0106 0.006 'International Tables Vol C Tables 4.2.6.8 and 6.1.1.4'
    Rb Rb -0.9393 2.9676 'International Tables Vol C Tables 4.2.6.8 and 6.1.1.4'
    Si Si 0.0817 0.0704 'International Tables Vol C Tables 4.2.6.8 and 6.1.1.4'
_computing_data_collection
;
CrysAlis PRO (Rigaku OD, 2020)
;
_computing_cell_refinement
;
CrysAlis PRO (Rigaku OD, 2020)
;
_computing_data_reduction
;
CrysAlis PRO (Rigaku OD, 2020)
;
_computing_structure_solution
;
SIR2002 (Burla <i>et al.</i>,  2003)
;
_computing_structure_refinement
;
SHELXL97 (Sheldrick, 2008)
;
loop_
    _atom_site_type_symbol
    _atom_site_label
    _atom_site_fract_x
    _atom_site_fract_y
    _atom_site_fract_z
    _atom_site_U_iso_or_equiv
    _atom_site_adp_type
    _atom_site_calc_flag
    _atom_site_refinement_flags
    _atom_site_occupancy
    _atom_site_symmetry_multiplicity
    _atom_site_disorder_assembly
    _atom_site_disorder_group
    Rb Rb1 0.75 0.10486(5) 0.08538(6) 0.0178(2) Uani d S 1 2 . .
    Rb Rb2 0.25 0.25 0.25846(8) 0.0159(2) Uani d S 1 4 . .
    Rb Rb3 0.25 0.09802(7) 0.58685(8) 0.0243(3) Uani d SP 0.5 2 . .
    Ca Ca3 0.25 0.09802(7) 0.58685(8) 0.0243(3) Uani d SP 0.5 2 . .
    Ca Ca4 0.75 0.25 0.74935(15) 0.0101(4) Uani d S 1 4 . .
    Ca Ca5 0.25 0.51058(8) 0.24873(11) 0.0102(3) Uani d S 1 2 . .
    Si Si1 0.75 0.13621(12) 0.41868(17) 0.0149(4) Uani d S 1 2 . .
    Si Si2 0.25 0.13963(11) 0.91931(16) 0.0093(3) Uani d S 1 2 . .
    O O1 0.0181(5) 0.1274(2) 0.8280(3) 0.0233(8) Uani d . 1 1 . .
    O O2 0.25 0.0734(3) 1.0515(4) 0.0188(10) Uani d S 1 2 . .
    O O3 0.25 0.25 0.9820(7) 0.0262(15) Uani d S 1 4 . .
    O O4 0.5246(7) 0.0822(3) 0.3605(4) 0.0439(11) Uani d . 1 1 . .
    O O5 0.75 0.25 0.3599(6) 0.0143(12) Uani d S 1 4 . .
    O O6 0.75 0.1355(3) 0.5789(4) 0.0347(14) Uani d S 1 2 . .
loop_
    _atom_site_aniso_label
    _atom_site_aniso_U_11
    _atom_site_aniso_U_22
    _atom_site_aniso_U_33
    _atom_site_aniso_U_12
    _atom_site_aniso_U_13
    _atom_site_aniso_U_23
    Rb1 0.0143(3) 0.0261(4) 0.0128(3) 0 0 0.0002(2)
    Rb2 0.0178(5) 0.0137(4) 0.0162(4) 0 0 0
    Rb3 0.0181(4) 0.0413(6) 0.0134(4) 0 0 -0.0074(4)
    Ca3 0.0181(4) 0.0413(6) 0.0134(4) 0 0 -0.0074(4)
    Ca4 0.0125(8) 0.0069(7) 0.0109(8) 0 0 0
    Ca5 0.0133(6) 0.0073(5) 0.0099(6) 0 0 -0.0001(4)
    Si1 0.0224(9) 0.0107(8) 0.0116(8) 0 0 -0.0001(6)
    Si2 0.0085(7) 0.0075(7) 0.0118(8) 0 0 0.0024(6)
    O1 0.0171(16) 0.0207(16) 0.0320(19) -0.0073(13) -0.0110(14) 0.0074(13)
    O2 0.020(2) 0.018(2) 0.019(2) 0 0 0.0074(18)
    O3 0.043(4) 0.015(3) 0.021(3) 0 0 0
    O4 0.053(3) 0.032(2) 0.046(2) -0.0184(19) -0.025(2) 0.0047(17)
    O5 0.021(3) 0.013(3) 0.009(3) 0 0 0
    O6 0.076(4) 0.017(2) 0.011(2) 0 0 0.0002(18)
_geom_special_details
;
 All s.u.'s (except the s.u. in the dihedral angle between two l.s. planes)
 are estimated using the full covariance matrix.  The cell s.u.'s are taken
 into account individually in the estimation of s.u.'s in distances, angles
 and torsion angles; correlations between s.u.'s in cell parameters are only
 used when they are defined by crystal symmetry.  An approximate (isotropic)
 treatment of cell s.u.'s is used for estimating s.u.'s involving l.s. planes.
;
loop_
    _geom_bond_atom_site_label_1
    _geom_bond_atom_site_label_2
    _geom_bond_site_symmetry_2
    _geom_bond_distance
    _geom_bond_publ_flag
    Rb1 O2 5_656 2.819(4) ?
    Rb1 O2 1_554 2.9206(9) ?
    Rb1 O2 1_654 2.9206(9) ?
    Rb1 O1 7_654 2.999(3) ?
    Rb1 O1 1_654 2.999(3) ?
    Rb1 O4 7_755 3.039(4) ?
    Rb1 O4 . 3.039(4) ?
    Rb1 O5 . 3.388(4) ?
    Rb2 O3 1_554 2.746(7) ?
    Rb2 O4 8_565 2.985(4) ?
    Rb2 O4 2 2.985(4) ?
    Rb2 O4 7_655 2.985(4) ?
    Rb2 O4 . 2.985(4) ?
    Rb2 O5 . 3.0401(19) ?
    Rb2 O5 1_455 3.0401(19) ?
    Rb2 O2 1_554 3.196(4) ?
    Rb2 O2 2_554 3.196(4) ?
    Rb3 O4 7_655 2.754(5) ?
    Rb3 O4 . 2.754(5) ?
    Rb3 O1 7_655 2.770(4) ?
    Rb3 O1 . 2.770(4) ?
    Rb3 O4 3_456 2.860(4) ?
    Rb3 O4 5_656 2.860(4) ?
    Rb3 O6 . 2.9160(9) ?
    Rb3 O6 1_455 2.9160(9) ?
    Ca4 O6 . 2.320(5) ?
    Ca4 O6 2_655 2.320(5) ?
    Ca4 O1 8_665 2.421(3) ?
    Ca4 O1 2 2.421(3) ?
    Ca4 O1 7_655 2.421(3) ?
    Ca4 O1 1_655 2.421(3) ?
    Ca5 O2 2_554 2.279(4) ?
    Ca5 O4 2 2.317(4) ?
    Ca5 O4 8_565 2.317(4) ?
    Ca5 O1 6_666 2.359(3) ?
    Ca5 O1 4_556 2.359(3) ?
    Ca5 O6 6_566 2.435(5) ?
    Si1 O6 . 1.591(5) ?
    Si1 O4 . 1.601(4) ?
    Si1 O4 7_755 1.601(4) ?
    Si1 O5 . 1.681(2) ?
    Si2 O2 . 1.602(4) ?
    Si2 O1 . 1.619(3) ?
    Si2 O1 7_655 1.619(3) ?
    Si2 O3 . 1.651(3) ?
    O1 Si2 . 1.619(3) ?
    O1 Ca5 6_556 2.359(3) ?
    O1 Ca4 1_455 2.421(3) ?
    O1 Rb3 . 2.770(4) ?
    O1 Rb1 1_456 2.999(3) ?
    O2 Si2 . 1.602(4) ?
    O2 Ca5 2_556 2.279(4) ?
    O2 Rb1 5_656 2.819(4) ?
    O2 Rb1 1_556 2.9206(9) ?
    O2 Rb1 1_456 2.9206(9) ?
    O2 Rb2 1_556 3.196(4) ?
    O3 Si2 2 1.651(3) ?
    O3 Si2 . 1.651(3) ?
    O3 Rb2 1_556 2.746(7) ?
    O4 Si1 . 1.601(4) ?
    O4 Ca5 2 2.317(4) ?
    O4 Rb3 . 2.754(5) ?
    O4 Rb3 5_656 2.860(4) ?
    O4 Rb2 . 2.985(4) ?
    O4 Rb1 . 3.039(4) ?
    O5 Si1 2_655 1.681(2) ?
    O5 Si1 . 1.681(2) ?
    O5 Rb2 1_655 3.0401(19) ?
    O5 Rb2 . 3.0401(19) ?
    O5 Rb1 2_655 3.388(4) ?
    O5 Rb1 . 3.388(4) ?
    O6 Si1 . 1.591(4) ?
    O6 Ca4 . 2.320(5) ?
    O6 Ca5 6_656 2.435(5) ?
    O6 Rb3 1_655 2.9160(9) ?
    O6 Rb3 . 2.9160(9) ?
loop_
    _geom_angle_atom_site_label_1
    _geom_angle_atom_site_label_2
    _geom_angle_atom_site_label_3
    _geom_angle_site_symmetry_1
    _geom_angle_site_symmetry_3
    _geom_angle
    _geom_angle_publ_flag
    O2 Rb1 O2 5_656 1_554 79.25(8) ?
    O2 Rb1 O2 5_656 1_654 79.25(8) ?
    O2 Rb1 O2 1_554 1_654 158.25(17) ?
    O2 Rb1 O1 5_656 7_654 71.35(9) ?
    O2 Rb1 O1 1_554 7_654 54.11(10) ?
    O2 Rb1 O1 1_654 7_654 114.88(10) ?
    O2 Rb1 O1 5_656 1_654 71.35(9) ?
    O2 Rb1 O1 1_554 1_654 114.88(10) ?
    O2 Rb1 O1 1_654 1_654 54.11(10) ?
    O1 Rb1 O1 7_654 1_654 61.69(11) ?
    O2 Rb1 O4 5_656 7_755 110.08(10) ?
    O2 Rb1 O4 1_554 7_755 120.40(11) ?
    O2 Rb1 O4 1_654 7_755 70.77(11) ?
    O1 Rb1 O4 7_654 7_755 174.31(9) ?
    O1 Rb1 O4 1_654 7_755 123.98(9) ?
    O2 Rb1 O4 5_656 . 110.08(10) ?
    O2 Rb1 O4 1_554 . 70.77(11) ?
    O2 Rb1 O4 1_654 . 120.40(11) ?
    O1 Rb1 O4 7_654 . 123.98(9) ?
    O1 Rb1 O4 1_654 . 174.31(9) ?
    O4 Rb1 O4 7_755 . 50.35(14) ?
    O3 Rb2 O4 1_554 8_565 109.85(8) ?
    O3 Rb2 O4 1_554 2 109.85(8) ?
    O4 Rb2 O4 8_565 2 63.71(15) ?
    O3 Rb2 O4 1_554 7_655 109.85(8) ?
    O4 Rb2 O4 8_565 7_655 140.29(17) ?
    O4 Rb2 O4 2 7_655 102.26(13) ?
    O3 Rb2 O4 1_554 . 109.85(8) ?
    O4 Rb2 O4 8_565 . 102.26(13) ?
    O4 Rb2 O4 2 . 140.29(17) ?
    O4 Rb2 O4 7_655 . 63.71(15) ?
    O3 Rb2 O5 1_554 . 109.36(10) ?
    O4 Rb2 O5 8_565 . 52.37(7) ?
    O4 Rb2 O5 2 . 112.66(10) ?
    O4 Rb2 O5 7_655 . 112.66(10) ?
    O4 Rb2 O5 . . 52.37(7) ?
    O3 Rb2 O5 1_554 1_455 109.36(10) ?
    O4 Rb2 O5 8_565 1_455 112.66(10) ?
    O4 Rb2 O5 2 1_455 52.37(7) ?
    O4 Rb2 O5 7_655 1_455 52.37(7) ?
    O4 Rb2 O5 . 1_455 112.66(10) ?
    O5 Rb2 O5 . 1_455 141.3(2) ?
    O3 Rb2 O2 1_554 1_554 49.96(7) ?
    O4 Rb2 O2 8_565 1_554 144.54(9) ?
    O4 Rb2 O2 2 1_554 144.54(9) ?
    O4 Rb2 O2 7_655 1_554 67.82(10) ?
    O4 Rb2 O2 . 1_554 67.82(10) ?
    O5 Rb2 O2 . 1_554 102.31(6) ?
    O5 Rb2 O2 1_455 1_554 102.31(6) ?
    O3 Rb2 O2 1_554 2_554 49.96(7) ?
    O4 Rb2 O2 8_565 2_554 67.82(10) ?
    O4 Rb2 O2 2 2_554 67.82(10) ?
    O4 Rb2 O2 7_655 2_554 144.54(9) ?
    O4 Rb2 O2 . 2_554 144.54(9) ?
    O5 Rb2 O2 . 2_554 102.31(6) ?
    O5 Rb2 O2 1_455 2_554 102.31(6) ?
    O2 Rb2 O2 1_554 2_554 99.92(15) ?
    O4 Rb3 O4 7_655 . 69.79(16) ?
    O4 Rb3 O1 7_655 7_655 172.90(10) ?
    O4 Rb3 O1 . 7_655 116.29(9) ?
    O4 Rb3 O1 7_655 . 116.29(9) ?
    O4 Rb3 O1 . . 172.90(10) ?
    O1 Rb3 O1 7_655 . 57.39(12) ?
    O4 Rb3 O4 7_655 3_456 79.71(12) ?
    O4 Rb3 O4 . 3_456 109.79(8) ?
    O1 Rb3 O4 7_655 3_456 100.79(11) ?
    O1 Rb3 O4 . 3_456 75.71(10) ?
    O4 Rb3 O4 7_655 5_656 109.79(8) ?
    O4 Rb3 O4 . 5_656 79.71(12) ?
    O1 Rb3 O4 7_655 5_656 75.71(10) ?
    O1 Rb3 O4 . 5_656 100.79(11) ?
    O4 Rb3 O4 3_456 5_656 53.74(16) ?
    O4 Rb3 O6 7_655 . 123.68(12) ?
    O4 Rb3 O6 . . 55.20(12) ?
    O1 Rb3 O6 7_655 . 61.64(11) ?
    O1 Rb3 O6 . . 118.01(11) ?
    O4 Rb3 O6 3_456 . 127.25(12) ?
    O4 Rb3 O6 5_656 . 73.50(12) ?
    O4 Rb3 O6 7_655 1_455 55.20(12) ?
    O4 Rb3 O6 . 1_455 123.68(12) ?
    O1 Rb3 O6 7_655 1_455 118.01(11) ?
    O1 Rb3 O6 . 1_455 61.64(11) ?
    O4 Rb3 O6 3_456 1_455 73.50(12) ?
    O4 Rb3 O6 5_656 1_455 127.25(12) ?
    O6 Rb3 O6 . 1_455 159.22(18) ?
    O6 Ca4 O6 . 2_655 86.2(2) ?
    O6 Ca4 O1 . 8_665 135.66(10) ?
    O6 Ca4 O1 2_655 8_665 75.89(12) ?
    O6 Ca4 O1 . 2 135.66(10) ?
    O6 Ca4 O1 2_655 2 75.89(12) ?
    O1 Ca4 O1 8_665 2 78.88(14) ?
    O6 Ca4 O1 . 7_655 75.89(12) ?
    O6 Ca4 O1 2_655 7_655 135.66(10) ?
    O1 Ca4 O1 8_665 7_655 142.33(18) ?
    O1 Ca4 O1 2 7_655 89.11(14) ?
    O6 Ca4 O1 . 1_655 75.89(12) ?
    O6 Ca4 O1 2_655 1_655 135.66(10) ?
    O1 Ca4 O1 8_665 1_655 89.11(14) ?
    O1 Ca4 O1 2 1_655 142.33(18) ?
    O1 Ca4 O1 7_655 1_655 78.88(14) ?
    O2 Ca5 O4 2_554 2 97.40(13) ?
    O2 Ca5 O4 2_554 8_565 97.40(13) ?
    O4 Ca5 O4 2 8_565 85.7(2) ?
    O2 Ca5 O1 2_554 6_666 94.14(12) ?
    O4 Ca5 O1 2 6_666 168.20(13) ?
    O4 Ca5 O1 8_565 6_666 95.30(14) ?
    O2 Ca5 O1 2_554 4_556 94.14(12) ?
    O4 Ca5 O1 2 4_556 95.30(14) ?
    O4 Ca5 O1 8_565 4_556 168.20(13) ?
    O1 Ca5 O1 6_666 4_556 81.37(16) ?
    O2 Ca5 O6 2_554 6_566 165.38(16) ?
    O4 Ca5 O6 2 6_566 93.30(13) ?
    O4 Ca5 O6 8_565 6_566 93.30(13) ?
    O1 Ca5 O6 6_666 6_566 74.91(11) ?
    O1 Ca5 O6 4_556 6_566 74.91(11) ?
    O6 Si1 O4 . . 110.99(19) ?
    O6 Si1 O4 . 7_755 110.99(19) ?
    O4 Si1 O4 . 7_755 107.7(3) ?
    O6 Si1 O5 . . 110.6(3) ?
    O4 Si1 O5 . . 108.21(18) ?
    O4 Si1 O5 7_755 . 108.21(18) ?
    O2 Si2 O1 . . 113.52(14) ?
    O2 Si2 O1 . 7_655 113.52(14) ?
    O1 Si2 O1 . 7_655 110.5(3) ?
    O2 Si2 O3 . . 102.8(3) ?
    O1 Si2 O3 . . 107.96(17) ?
    O1 Si2 O3 7_655 . 107.96(17) ?
    Si2 O3 Si2 2 . 135.7(4) ?
    Si1 O5 Si1 2_655 . 139.4(4) ?
_iucr_refine_instructions_details
;
TITL Pmmn 15 C face absortion correction
CELL  0.71073    5.7363   13.8532    9.9330    90.000    90.000    90.000
ZERR  2          0.0006    0.0012    0.0010     0.000     0.000     0.000
LATT   1
SYMM     0.50000 - X ,    0.50000 - Y ,              Z
SYMM     0.50000 + X ,            - Y ,            - Z
SYMM             - X ,    0.50000 + Y ,            - Z
SFAC Ca O Rb Si
UNIT  8   28  8   8
SHEL 999 0.80
L.S. 10
FMAP 2
PLAN 10
ACTA
BOND
EXYZ RB3 CA3
EADP RB3 CA3
REM M1, M2 = Rb; M3 = 50% Ca+ 50% Rb; M4, M5: Ca
WGHT    0.029500    3.673200
EXTI    0.009997
FVAR       2.35803
RB1   3    0.750000    0.104859    0.085384    10.50000    0.01430    0.02612 =
         0.01284    0.00023    0.00000    0.00000
RB2   3    0.250000    0.250000    0.258460    10.25000    0.01779    0.01374 =
         0.01623    0.00000    0.00000    0.00000
RB3   3    0.250000    0.098017    0.586851    10.25000    0.01812    0.04126 =
         0.01344   -0.00736    0.00000    0.00000
CA3   1    0.250000    0.098017    0.586851    10.25000    0.01812    0.04126 =
         0.01344   -0.00736    0.00000    0.00000
CA4   1    0.750000    0.250000    0.749350    10.25000    0.01253    0.00688 =
         0.01090    0.00000    0.00000    0.00000
CA5   1    0.250000    0.510582    0.248729    10.50000    0.01331    0.00734 =
         0.00992   -0.00005    0.00000    0.00000
SI1   4    0.750000    0.136205    0.418685    10.50000    0.02244    0.01068 =
         0.01163   -0.00010    0.00000    0.00000
SI2   4    0.250000    0.139629    0.919315    10.50000    0.00851    0.00747 =
         0.01182    0.00237    0.00000    0.00000
O1    2    0.018112    0.127394    0.828042    11.00000    0.01710    0.02073 =
         0.03200    0.00744   -0.01100   -0.00729
O2    2    0.250000    0.073375    1.051474    10.50000    0.01967    0.01782 =
         0.01882    0.00742    0.00000    0.00000
O3    2    0.250000    0.250000    0.982027    10.25000    0.04339    0.01476 =
         0.02053    0.00000    0.00000    0.00000
O4    2    0.524624    0.082246    0.360514    11.00000    0.05307    0.03234 =
         0.04618    0.00469   -0.02495   -0.01842
O5    2    0.750000    0.250000    0.359918    10.25000    0.02102    0.01265 =
         0.00920    0.00000    0.00000    0.00000
O6    2    0.750000    0.135548    0.578862    10.50000    0.07583    0.01682 =
         0.01140    0.00021    0.00000    0.00000
HKLF 4
REM  Pmmn
REM R1 =  0.0299 for    773 Fo > 4sig(Fo)  and  0.0395 for all    931 data
REM     78 parameters refined using      0 restraints
END
WGHT      0.0295      3.6843
REM Highest difference peak  0.862,  deepest hole -0.696,  1-sigma level  0.154
Q1    1   0.3175  0.0660  0.6379  11.00000  0.05    0.86
Q2    1   0.6379  0.1738  0.4647  11.00000  0.05    0.75
Q3    1   0.1507  0.2500  0.9387  10.50000  0.05    0.60
Q4    1   0.4989  0.0970  0.4406  11.00000  0.05    0.59
Q5    1   0.7500  0.1478  0.1778  10.50000  0.05    0.59
Q6    1   0.7500  0.0875  0.5853  10.50000  0.05    0.54
Q7    1   0.2500  0.0525  0.5343  10.50000  0.05    0.54
Q8    1   0.2500 -0.0386  1.0632  10.50000  0.05    0.53
Q9    1   0.7500  0.0630  0.0207  10.50000  0.05    0.53
Q10   1   0.2500  0.3178  0.2870  10.50000  0.05    0.52
;
data_LT
_audit_creation_method     'WinGX routine CIF_UPDATE'
_audit_conform_dict_name     cif_core.dic
_audit_conform_dict_version     2.4.3
_chemical_name_systematic
;
Dirubidium dicalcium pyrosilicate
;
_chemical_formula_sum     'Ca2 O7 Rb2 Si2'
_chemical_formula_iupac     'Rb2 Ca2 Si2 O7'
_chemical_formula_weight     419.28
_symmetry_cell_setting     orthorhombic
_symmetry_space_group_name_H-M     'P m m n'
loop_
    _symmetry_equiv_pos_as_xyz
    'x, y, z'
    '-x+1/2, -y+1/2, z'
    'x+1/2, -y, -z'
    '-x, y+1/2, -z'
    '-x, -y, -z'
    'x-1/2, y-1/2, -z'
    '-x-1/2, y, z'
    'x, -y-1/2, z'
_cell_length_a     5.7281(6)
_cell_length_b     13.8361(13)
_cell_length_c     9.9233(11)
_cell_angle_alpha     90
_cell_angle_beta     90
_cell_angle_gamma     90
_cell_volume     786.47(14)
_cell_formula_units_Z     4
_cell_measurement_reflns_used     2430
_cell_measurement_theta_min     4.995
_cell_measurement_theta_max     30.398
_cell_measurement_temperature     193(2)
_exptl_crystal_description     'thin plate'
_exptl_crystal_colour     colourless
_exptl_crystal_size_max     0.323
_exptl_crystal_size_mid     0.1
_exptl_crystal_size_min     0.036
_exptl_crystal_density_diffrn     3.541
_exptl_crystal_density_method     'not measured'
_exptl_crystal_F_000     792
loop_
    _exptl_crystal_face_index_h
    _exptl_crystal_face_index_k
    _exptl_crystal_face_index_l
    _exptl_crystal_face_perp_dist
    -2 -13 10 0.095
    1 18 -8 0.1266
    -5 -4 4 0.0813
    -7 8 1 0.0171
    7 -8 -5 0.0316
    7 -7 4 0.016
    -7 7 -4 0.0164
    2 0 14 0.0457
    -3 0 -13 0.0338
    5 0 -10 0.0524
_exptl_absorpt_coefficient_mu     14.051
_exptl_absorpt_correction_type     analytical
_exptl_absorpt_process_details
;
[CrysAlis PRO (Rigaku OD, 2020), based on expressions derived by Clark &
Reid
(1995)]
;
_exptl_absorpt_correction_T_min     0.109
_exptl_absorpt_correction_T_max     0.675
_exptl_special_details     ?
_diffrn_ambient_temperature     193(2)
_diffrn_source     'fine-focus sealed X-ray tube'
_diffrn_radiation_type     MoK\a
_diffrn_radiation_wavelength     0.71073
_diffrn_radiation_monochromator     graphite
_diffrn_measurement_device_type     'Rigaku Xcalibur Ruby Gemini ultra'
_diffrn_measurement_device     'four-circle diffractometer'
_diffrn_measurement_method     '\w scans'
_diffrn_detector     'CCD plate'
_diffrn_detector_area_resol_mean     10.3575
_diffrn_reflns_number     10870
_diffrn_reflns_av_R_equivalents     0.0585
_diffrn_reflns_av_unetI/netI     0.0239
_diffrn_reflns_theta_min     3.59
_diffrn_reflns_theta_max     26.36
_diffrn_reflns_theta_full     26.36
_diffrn_measured_fraction_theta_max     0.997
_diffrn_measured_fraction_theta_full     0.997
_diffrn_reflns_limit_h_min     -7
_diffrn_reflns_limit_h_max     7
_diffrn_reflns_limit_k_min     -17
_diffrn_reflns_limit_k_max     17
_diffrn_reflns_limit_l_min     -12
_diffrn_reflns_limit_l_max     12
_diffrn_radiation_probe     x-ray
_refine_special_details
;
 Refinement of F^2^ against ALL reflections.  The weighted R-factor wR and
 goodness of fit S are based on F^2^, conventional R-factors R are based
 on F, with F set to zero for negative F^2^. The threshold expression of
 F^2^ > 2\s(F^2^) is used only for calculating R-factors(gt) etc. and is
 not relevant to the choice of reflections for refinement.  R-factors based
 on F^2^ are statistically about twice as large as those based on F, and R-
 factors based on ALL data will be even larger.
;
_reflns_number_total     929
_reflns_number_gt     777
_reflns_threshold_expression     >2\s(I)
_refine_ls_structure_factor_coef     Fsqd
_refine_ls_matrix_type     full
_refine_ls_R_factor_all     0.0391
_refine_ls_R_factor_gt     0.029
_refine_ls_wR_factor_gt     0.0621
_refine_ls_wR_factor_ref     0.0668
_refine_ls_goodness_of_fit_ref     1.067
_refine_ls_restrained_S_all     1.067
_refine_ls_number_reflns     929
_refine_ls_number_parameters     78
_refine_ls_number_restraints     0
_refine_ls_hydrogen_treatment     .
_refine_ls_weighting_scheme     calc
_refine_ls_weighting_details
         'calc w=1/[\s^2^(Fo^2^)+(0.0180P)^2^+4.8532P] where P=(Fo^2^+2Fc^2^)/3'
_atom_sites_solution_hydrogens     .
_atom_sites_solution_primary     direct
_atom_sites_solution_secondary     difmap
_refine_ls_shift/su_max     0
_refine_ls_shift/su_mean     0
_refine_diff_density_max     0.933
_refine_diff_density_min     -0.746
_refine_ls_extinction_method
;
SHELXL97 (Sheldrick, 2008)
;
_refine_ls_extinction_coef     0.0075(4)
_refine_ls_extinction_expression
                                    Fc^*^=kFc[1+0.001xFc^2^\l^3^/sin(2\q)]^-1/4^
loop_
    _atom_type_symbol
    _atom_type_description
    _atom_type_scat_dispersion_real
    _atom_type_scat_dispersion_imag
    _atom_type_scat_source
    Ca Ca 0.2262 0.3064 'International Tables Vol C Tables 4.2.6.8 and 6.1.1.4'
    O O 0.0106 0.006 'International Tables Vol C Tables 4.2.6.8 and 6.1.1.4'
    Rb Rb -0.9393 2.9676 'International Tables Vol C Tables 4.2.6.8 and 6.1.1.4'
    Si Si 0.0817 0.0704 'International Tables Vol C Tables 4.2.6.8 and 6.1.1.4'
_computing_data_collection
;
CrysAlis PRO (Rigaku OD, 2020)
;
_computing_cell_refinement
;
CrysAlis PRO (Rigaku OD, 2020)
;
_computing_data_reduction
;
CrysAlis PRO (Rigaku OD, 2020)
;
_computing_structure_solution
;
SIR2002 (Burla <i>et al.</i>,  2003)
;
_computing_structure_refinement
;
SHELXL97 (Sheldrick, 2008)
;
loop_
    _atom_site_type_symbol
    _atom_site_label
    _atom_site_fract_x
    _atom_site_fract_y
    _atom_site_fract_z
    _atom_site_U_iso_or_equiv
    _atom_site_adp_type
    _atom_site_calc_flag
    _atom_site_refinement_flags
    _atom_site_occupancy
    _atom_site_symmetry_multiplicity
    _atom_site_disorder_assembly
    _atom_site_disorder_group
    Rb Rb1 0.75 0.10480(4) 0.08531(6) 0.0138(2) Uani d S 1 2 . .
    Rb Rb2 0.25 0.25 0.25884(8) 0.0124(2) Uani d S 1 4 . .
    Rb Rb3 0.25 0.09799(7) 0.58693(8) 0.0206(2) Uani d SP 0.5 2 . .
    Ca Ca3 0.25 0.09799(7) 0.58693(8) 0.0206(2) Uani d SP 0.5 2 . .
    Ca Ca4 0.75 0.25 0.74921(15) 0.0080(4) Uani d S 1 4 . .
    Ca Ca5 0.25 0.51081(8) 0.24885(11) 0.0088(3) Uani d S 1 2 . .
    Si Si1 0.75 0.13623(12) 0.41858(17) 0.0137(4) Uani d S 1 2 . .
    Si Si2 0.25 0.13959(11) 0.91918(16) 0.0078(3) Uani d S 1 2 . .
    O O1 0.0183(5) 0.1274(2) 0.8280(3) 0.0211(7) Uani d . 1 1 . .
    O O2 0.25 0.0732(3) 1.0520(4) 0.0165(9) Uani d S 1 2 . .
    O O3 0.25 0.25 0.9825(6) 0.0220(15) Uani d S 1 4 . .
    O O4 0.5242(7) 0.0821(3) 0.3604(4) 0.0425(11) Uani d . 1 1 . .
    O O5 0.75 0.25 0.3598(6) 0.0119(12) Uani d S 1 4 . .
    O O6 0.75 0.1361(3) 0.5793(5) 0.0323(13) Uani d S 1 2 . .
loop_
    _atom_site_aniso_label
    _atom_site_aniso_U_11
    _atom_site_aniso_U_22
    _atom_site_aniso_U_33
    _atom_site_aniso_U_12
    _atom_site_aniso_U_13
    _atom_site_aniso_U_23
    Rb1 0.0107(3) 0.0204(3) 0.0104(3) 0 0 0.0001(2)
    Rb2 0.0141(4) 0.0100(4) 0.0130(4) 0 0 0
    Rb3 0.0161(4) 0.0345(5) 0.0113(4) 0 0 -0.0071(4)
    Ca3 0.0161(4) 0.0345(5) 0.0113(4) 0 0 -0.0071(4)
    Ca4 0.0099(8) 0.0046(7) 0.0094(8) 0 0 0
    Ca5 0.0117(6) 0.0059(5) 0.0088(6) 0 0 0.0001(4)
    Si1 0.0208(9) 0.0096(8) 0.0107(8) 0 0 -0.0003(6)
    Si2 0.0070(7) 0.0055(7) 0.0110(8) 0 0 0.0022(6)
    O1 0.0137(15) 0.0189(15) 0.0307(19) -0.0071(13) -0.0112(14) 0.0077(14)
    O2 0.017(2) 0.014(2) 0.019(2) 0 0 0.0059(18)
    O3 0.040(4) 0.010(3) 0.015(3) 0 0 0
    O4 0.050(3) 0.0280(19) 0.050(2) -0.0163(19) -0.025(2) 0.0048(18)
    O5 0.020(3) 0.010(3) 0.006(3) 0 0 0
    O6 0.070(4) 0.012(2) 0.015(2) 0 0 -0.0008(18)
_geom_special_details
;
 All s.u.'s (except the s.u. in the dihedral angle between two l.s. planes)
 are estimated using the full covariance matrix.  The cell s.u.'s are taken
 into account individually in the estimation of s.u.'s in distances, angles
 and torsion angles; correlations between s.u.'s in cell parameters are only
 used when they are defined by crystal symmetry.  An approximate (isotropic)
 treatment of cell s.u.'s is used for estimating s.u.'s involving l.s. planes.
;
loop_
    _geom_bond_atom_site_label_1
    _geom_bond_atom_site_label_2
    _geom_bond_site_symmetry_2
    _geom_bond_distance
    _geom_bond_publ_flag
    Rb1 O2 5_656 2.815(4) ?
    Rb1 O2 1_554 2.9160(9) ?
    Rb1 O2 1_654 2.9160(9) ?
    Rb1 O1 7_654 2.997(3) ?
    Rb1 O1 1_654 2.997(3) ?
    Rb1 O4 . 3.037(4) ?
    Rb1 O4 7_755 3.037(4) ?
    Rb1 O5 . 3.385(4) ?
    Rb2 O3 1_554 2.742(6) ?
    Rb2 O4 8_565 2.980(4) ?
    Rb2 O4 7_655 2.980(4) ?
    Rb2 O4 . 2.980(4) ?
    Rb2 O4 2 2.980(4) ?
    Rb2 O5 . 3.0343(19) ?
    Rb2 O5 1_455 3.0343(19) ?
    Rb2 O2 1_554 3.193(4) ?
    Rb2 O2 2_554 3.193(4) ?
    Rb3 O4 7_655 2.752(5) ?
    Rb3 O4 . 2.752(5) ?
    Rb3 O1 7_655 2.765(4) ?
    Rb3 O1 . 2.765(4) ?
    Rb3 O4 3_456 2.855(4) ?
    Rb3 O4 5_656 2.855(4) ?
    Rb3 O6 . 2.9131(9) ?
    Rb3 O6 1_455 2.9131(9) ?
    Ca4 O6 . 2.308(5) ?
    Ca4 O6 2_655 2.308(5) ?
    Ca4 O1 8_665 2.419(3) ?
    Ca4 O1 7_655 2.419(3) ?
    Ca4 O1 1_655 2.419(3) ?
    Ca4 O1 2 2.419(3) ?
    Ca5 O2 2_554 2.274(4) ?
    Ca5 O4 2 2.312(4) ?
    Ca5 O4 8_565 2.312(4) ?
    Ca5 O1 6_666 2.355(3) ?
    Ca5 O1 4_556 2.355(3) ?
    Ca5 O6 6_566 2.431(5) ?
    Si1 O6 . 1.595(5) ?
    Si1 O4 . 1.602(4) ?
    Si1 O4 7_755 1.602(4) ?
    Si1 O5 . 1.679(2) ?
    Si2 O2 . 1.606(4) ?
    Si2 O1 . 1.615(3) ?
    Si2 O1 7_655 1.615(3) ?
    Si2 O3 . 1.652(3) ?
    O1 Si2 . 1.615(3) ?
    O1 Ca5 6_556 2.355(3) ?
    O1 Ca4 1_455 2.419(3) ?
    O1 Rb3 . 2.765(4) ?
    O1 Rb1 1_456 2.997(3) ?
    O2 Si2 . 1.606(4) ?
    O2 Ca5 2_556 2.274(4) ?
    O2 Rb1 5_656 2.815(4) ?
    O2 Rb1 1_556 2.9160(9) ?
    O2 Rb1 1_456 2.9160(9) ?
    O2 Rb2 1_556 3.193(4) ?
    O3 Si2 2 1.652(3) ?
    O3 Si2 . 1.652(3) ?
    O3 Rb2 1_556 2.742(6) ?
    O4 Si1 . 1.603(4) ?
    O4 Ca5 2 2.312(4) ?
    O4 Ca3 5_656 2.855(4) ?
    O4 Rb3 . 2.752(5) ?
    O4 Rb3 5_656 2.855(4) ?
    O4 Rb2 . 2.980(4) ?
    O4 Rb1 . 3.037(5) ?
    O5 Si1 2_655 1.679(2) ?
    O5 Si1 . 1.679(2) ?
    O5 Rb2 1_655 3.0343(19) ?
    O5 Rb2 . 3.0343(19) ?
    O5 Rb1 2_655 3.385(4) ?
    O5 Rb1 . 3.385(4) ?
    O6 Si1 . 1.595(5) ?
    O6 Ca4 . 2.308(4) ?
    O6 Ca5 6_656 2.431(5) ?
    O6 Rb3 1_655 2.9131(9) ?
    O6 Rb3 . 2.9131(9) ?
loop_
    _geom_angle_atom_site_label_1
    _geom_angle_atom_site_label_2
    _geom_angle_atom_site_label_3
    _geom_angle_site_symmetry_1
    _geom_angle_site_symmetry_3
    _geom_angle
    _geom_angle_publ_flag
    O2 Rb1 O2 5_656 1_554 79.29(8) ?
    O2 Rb1 O2 5_656 1_654 79.29(8) ?
    O2 Rb1 O2 1_554 1_654 158.35(17) ?
    O2 Rb1 O1 5_656 7_654 71.27(9) ?
    O2 Rb1 O1 1_554 7_654 54.21(10) ?
    O2 Rb1 O1 1_654 7_654 115.00(10) ?
    O2 Rb1 O1 5_656 1_654 71.27(9) ?
    O2 Rb1 O1 1_554 1_654 115.00(10) ?
    O2 Rb1 O1 1_654 1_654 54.21(10) ?
    O1 Rb1 O1 7_654 1_654 61.71(11) ?
    O2 Rb1 O4 5_656 . 110.14(10) ?
    O2 Rb1 O4 1_554 . 70.62(11) ?
    O2 Rb1 O4 1_654 . 120.31(11) ?
    O1 Rb1 O4 7_654 . 123.94(9) ?
    O1 Rb1 O4 1_654 . 174.34(10) ?
    O2 Rb1 O4 5_656 7_755 110.14(10) ?
    O2 Rb1 O4 1_554 7_755 120.31(11) ?
    O2 Rb1 O4 1_654 7_755 70.62(11) ?
    O1 Rb1 O4 7_654 7_755 174.34(10) ?
    O1 Rb1 O4 1_654 7_755 123.94(9) ?
    O4 Rb1 O4 . 7_755 50.41(15) ?
    O3 Rb2 O4 1_554 8_565 109.76(9) ?
    O3 Rb2 O4 1_554 7_655 109.76(9) ?
    O4 Rb2 O4 8_565 7_655 140.49(17) ?
    O3 Rb2 O4 1_554 . 109.76(9) ?
    O4 Rb2 O4 8_565 . 102.46(14) ?
    O4 Rb2 O4 7_655 . 63.62(15) ?
    O3 Rb2 O4 1_554 2 109.76(8) ?
    O4 Rb2 O4 8_565 2 63.62(15) ?
    O4 Rb2 O4 7_655 2 102.46(14) ?
    O4 Rb2 O4 . 2 140.49(17) ?
    O3 Rb2 O5 1_554 . 109.28(10) ?
    O4 Rb2 O5 8_565 . 52.47(7) ?
    O4 Rb2 O5 7_655 . 112.70(10) ?
    O4 Rb2 O5 . . 52.47(7) ?
    O4 Rb2 O5 2 . 112.70(10) ?
    O3 Rb2 O5 1_554 1_455 109.28(10) ?
    O4 Rb2 O5 8_565 1_455 112.70(10) ?
    O4 Rb2 O5 7_655 1_455 52.47(7) ?
    O4 Rb2 O5 . 1_455 112.70(10) ?
    O4 Rb2 O5 2 1_455 52.47(7) ?
    O5 Rb2 O5 . 1_455 141.4(2) ?
    O3 Rb2 O2 1_554 1_554 49.99(7) ?
    O4 Rb2 O2 8_565 1_554 144.54(9) ?
    O4 Rb2 O2 7_655 1_554 67.67(10) ?
    O4 Rb2 O2 . 1_554 67.67(10) ?
    O4 Rb2 O2 2 1_554 144.54(9) ?
    O5 Rb2 O2 . 1_554 102.26(6) ?
    O5 Rb2 O2 1_455 1_554 102.26(6) ?
    O3 Rb2 O2 1_554 2_554 49.99(7) ?
    O4 Rb2 O2 8_565 2_554 67.67(10) ?
    O4 Rb2 O2 7_655 2_554 144.54(9) ?
    O4 Rb2 O2 . 2_554 144.54(9) ?
    O4 Rb2 O2 2 2_554 67.67(10) ?
    O5 Rb2 O2 . 2_554 102.26(6) ?
    O5 Rb2 O2 1_455 2_554 102.26(6) ?
    O2 Rb2 O2 1_554 2_554 99.98(15) ?
    O4 Rb3 O4 7_655 . 69.62(16) ?
    O4 Rb3 O1 7_655 7_655 172.97(10) ?
    O4 Rb3 O1 . 7_655 116.39(10) ?
    O4 Rb3 O1 7_655 . 116.39(10) ?
    O4 Rb3 O1 . . 172.97(10) ?
    O1 Rb3 O1 7_655 . 57.36(12) ?
    O4 Rb3 O4 7_655 3_456 79.70(12) ?
    O4 Rb3 O4 . 3_456 109.78(8) ?
    O1 Rb3 O4 7_655 3_456 100.79(11) ?
    O1 Rb3 O4 . 3_456 75.67(10) ?
    O4 Rb3 O4 7_655 5_656 109.78(8) ?
    O4 Rb3 O4 . 5_656 79.70(12) ?
    O1 Rb3 O4 7_655 5_656 75.67(10) ?
    O1 Rb3 O4 . 5_656 100.79(11) ?
    O4 Rb3 O4 3_456 5_656 53.86(16) ?
    O4 Rb3 O6 7_655 . 123.69(12) ?
    O4 Rb3 O6 . . 55.40(12) ?
    O1 Rb3 O6 7_655 . 61.57(11) ?
    O1 Rb3 O6 . . 117.88(11) ?
    O4 Rb3 O6 3_456 . 127.43(12) ?
    O4 Rb3 O6 5_656 . 73.58(12) ?
    O4 Rb3 O6 7_655 1_455 55.39(12) ?
    O4 Rb3 O6 . 1_455 123.69(12) ?
    O1 Rb3 O6 7_655 1_455 117.88(11) ?
    O1 Rb3 O6 . 1_455 61.57(11) ?
    O4 Rb3 O6 3_456 1_455 73.58(12) ?
    O4 Rb3 O6 5_656 1_455 127.43(12) ?
    O6 Rb3 O6 . 1_455 158.94(18) ?
    O6 Ca4 O6 . 2_655 86.2(2) ?
    O6 Ca4 O1 . 8_665 135.64(10) ?
    O6 Ca4 O1 2_655 8_665 75.93(12) ?
    O6 Ca4 O1 . 7_655 75.93(12) ?
    O6 Ca4 O1 2_655 7_655 135.64(10) ?
    O1 Ca4 O1 8_665 7_655 142.31(18) ?
    O6 Ca4 O1 . 1_655 75.93(12) ?
    O6 Ca4 O1 2_655 1_655 135.64(10) ?
    O1 Ca4 O1 8_665 1_655 89.08(14) ?
    O1 Ca4 O1 7_655 1_655 78.90(14) ?
    O6 Ca4 O1 . 2 135.64(10) ?
    O6 Ca4 O1 2_655 2 75.93(12) ?
    O1 Ca4 O1 8_665 2 78.90(14) ?
    O1 Ca4 O1 7_655 2 89.08(14) ?
    O1 Ca4 O1 1_655 2 142.31(18) ?
    O2 Ca5 O4 2_554 2 97.30(13) ?
    O2 Ca5 O4 2_554 8_565 97.30(13) ?
    O4 Ca5 O4 2 8_565 85.6(2) ?
    O2 Ca5 O1 2_554 6_666 94.14(12) ?
    O4 Ca5 O1 2 6_666 168.32(13) ?
    O4 Ca5 O1 8_565 6_666 95.29(14) ?
    O2 Ca5 O1 2_554 4_556 94.14(12) ?
    O4 Ca5 O1 2 4_556 95.29(14) ?
    O4 Ca5 O1 8_565 4_556 168.32(13) ?
    O1 Ca5 O1 6_666 4_556 81.50(16) ?
    O2 Ca5 O6 2_554 6_566 165.29(16) ?
    O4 Ca5 O6 2 6_566 93.48(13) ?
    O4 Ca5 O6 8_565 6_566 93.48(13) ?
    O1 Ca5 O6 6_666 6_566 74.85(11) ?
    O1 Ca5 O6 4_556 6_566 74.85(11) ?
    O6 Si1 O4 . . 111.10(19) ?
    O6 Si1 O4 . 7_755 111.10(19) ?
    O4 Si1 O4 . 7_755 107.6(3) ?
    O6 Si1 O5 . . 110.4(3) ?
    O4 Si1 O5 . . 108.26(18) ?
    O4 Si1 O5 7_755 . 108.26(18) ?
    O2 Si2 O1 . . 113.58(14) ?
    O2 Si2 O1 . 7_655 113.58(14) ?
    O1 Si2 O1 . 7_655 110.5(3) ?
    O2 Si2 O3 . . 102.5(3) ?
    O1 Si2 O3 . . 108.05(16) ?
    O1 Si2 O3 7_655 . 108.05(17) ?
    Si2 O3 Si2 . 2 135.3(4) ?
    Si1 O5 Si1 2_655 . 139.3(4) ?
_iucr_refine_instructions_details
;
TITL Pmmn -80 C face absortion correction
CELL  0.71073    5.7281   13.8361    9.9233    90.000    90.000    90.000
ZERR  2          0.0006    0.0013    0.0011     0.000     0.000     0.000
LATT   1
SYMM     0.50000 - X ,    0.50000 - Y ,              Z
SYMM     0.50000 + X ,            - Y ,            - Z
SYMM             - X ,    0.50000 + Y ,            - Z
SFAC Ca O Rb Si
UNIT  8   28  8   8
SHEL 999 0.80
L.S. 10
FMAP 2
PLAN 10
TEMP -80
ACTA
BOND
EXYZ RB3 CA3
EADP RB3 CA3
REM M1, M2 = Rb; M3 = 50% Ca+ 50% Rb; M4, M5: Ca
WGHT    0.018000    4.853200
EXTI    0.007454
FVAR       2.35735
RB1   3    0.750000    0.104801    0.085306    10.50000    0.01067    0.02042 =
         0.01042    0.00007    0.00000    0.00000
RB2   3    0.250000    0.250000    0.258841    10.25000    0.01411    0.01005 =
         0.01296    0.00000    0.00000    0.00000
RB3   3    0.250000    0.097994    0.586929    10.25000    0.01611    0.03449 =
         0.01134   -0.00712    0.00000    0.00000
CA3   1    0.250000    0.097994    0.586929    10.25000    0.01611    0.03449 =
         0.01134   -0.00712    0.00000    0.00000
CA4   1    0.750000    0.250000    0.749213    10.25000    0.00986    0.00462 =
         0.00940    0.00000    0.00000    0.00000
CA5   1    0.250000    0.510806    0.248852    10.50000    0.01166    0.00587 =
         0.00877    0.00014    0.00000    0.00000
SI1   4    0.750000    0.136234    0.418584    10.50000    0.02082    0.00958 =
         0.01071   -0.00025    0.00000    0.00000
SI2   4    0.250000    0.139585    0.919180    10.50000    0.00698    0.00546 =
         0.01102    0.00217    0.00000    0.00000
O1    2    0.018321    0.127374    0.827959    11.00000    0.01366    0.01891 =
         0.03069    0.00766   -0.01117   -0.00709
O2    2    0.250000    0.073243    1.051980    10.50000    0.01671    0.01414 =
         0.01871    0.00592    0.00000    0.00000
O3    2    0.250000    0.250000    0.982472    10.25000    0.04006    0.01050 =
         0.01550    0.00000    0.00000    0.00000
O4    2    0.524235    0.082067    0.360358    11.00000    0.04983    0.02801 =
         0.04955    0.00475   -0.02529   -0.01629
O5    2    0.750000    0.250000    0.359823    10.25000    0.01972    0.00999 =
         0.00612    0.00000    0.00000    0.00000
O6    2    0.750000    0.136079    0.579340    10.50000    0.06987    0.01182 =
         0.01509   -0.00081    0.00000    0.00000
HKLF 4
REM  Pmmn -80 C face absortion correction
REM R1 =  0.0290 for    777 Fo > 4sig(Fo)  and  0.0391 for all    929 data
REM     78 parameters refined using      0 restraints
END
WGHT      0.0175      4.8861
REM Highest difference peak  0.933,  deepest hole -0.746,  1-sigma level  0.150
Q1    1   0.3449  0.0606  0.6020  11.00000  0.05    0.93
Q2    1   0.6419  0.1697  0.4657  11.00000  0.05    0.75
Q3    1   0.1434  0.2500  0.9405  10.50000  0.05    0.69
Q4    1   0.7500  0.0606  0.0223  10.50000  0.05    0.66
Q5    1   0.2500  0.0060  1.0456  10.50000  0.05    0.55
Q6    1   0.5047  0.1017  0.4394  11.00000  0.05    0.54
Q7    1   0.8169  0.2500  0.2980  10.50000  0.05    0.53
Q8    1   0.2500  0.0938  1.0986  10.50000  0.05    0.50
Q9    1   0.5758  0.1531  0.5721  11.00000  0.05    0.49
Q10   1   0.2500  0.2999  0.2963  10.50000  0.05    0.48
;
data_global
_journal_data_validation_number     ?
_journal_date_recd_electronic     2025-01-07
_journal_date_accepted     2025-02-10
_journal_name_full     'Acta Crystallographica, Section C'
_journal_year     2025
_journal_volume     81
_journal_issue      3
_journal_page_first     146
_journal_page_last     155
_journal_paper_category     FA
_journal_paper_doi     10.1107/S2053229625001196
_journal_coeditor_code     EF3065
_publ_contact_author_name
;
Volker Kahlenberg
;
_publ_contact_author_address
;
Institute of Mineralogy and Petrography
University of Innsbruck
Innrain 52
Innsbruck
Tyrol
A-6020
Austria
;
_publ_contact_author_email
;
volker.kahlenberg@uibk.ac.at
;
_publ_contact_author_fax     ?
_publ_contact_author_phone     ?
_publ_section_title
;
Rb~2~Ca~2~Si~2~O~7~: a new alkali alkaline-earth silicate based on
[Si~2~O~7~]^6-^ anions
;
_publ_section_title_footnote     .
loop_
    _publ_author_name
    _publ_author_footnote
    _publ_author_address
    'Volker Kahlenberg' .
;
Institute of Mineralogy and Petrography
University of Innsbruck
Innrain 52
Innsbruck
Tyrol
A-6020
Austria
;
_publ_section_synopsis
;
The crystal structure and thermal expansion of Rb~2~Ca~2~Si~2~O~7~ have been
investigated from single-crystal diffraction data. The structural
relationships with other pyrosilicates are discussed.
;
