# Supplementary material for: Rb2Ca2Si2O7: a new alkali alkaline-earth silicate based on [Si2O7]6− anions
Source: Acta Crystallogr C Struct Chem. 2025 Feb 17;81(Pt 3):146–55. doi: 10.1107/S2053229625001196 (PMC11881166; doi:10.1107/S2053229625001196)
Supplement: Supplementary file 2 [file c-81-00146-RTsup2.hkl]

#
# h,k,l, Fc-squared, Fo-squared, sigma(Fo-squared) and status flag
#
data_RT
_shelx_title ' Pmmn'
_shelx_refln_list_code          4
_shelx_F_calc_maximum      405.64
_exptl_crystal_F_000       792.00
_reflns_d_resolution_high  0.8007
 
loop_
 _symmetry_equiv_pos_as_xyz
 'x, y, z'
 '-x+1/2, -y+1/2, z'
 'x+1/2, -y, -z'
 '-x, y+1/2, -z'
 '-x, -y, -z'
 'x-1/2, y-1/2, -z'
 '-x-1/2, y, z'
 'x, -y-1/2, z'
 
_cell_length_a     5.7363
_cell_length_b    13.8532
_cell_length_c     9.9330
_cell_angle_alpha  90.000
_cell_angle_beta   90.000
_cell_angle_gamma  90.000
 
_shelx_F_squared_multiplier     1.000
 
loop_
 _refln_index_h
 _refln_index_k
 _refln_index_l
 _refln_F_squared_calc
 _refln_F_squared_meas
 _refln_F_squared_sigma
 _refln_observed_status
   2   0   0   164540.20   175846.30   1876.75 o
   4   0   0   121488.00   129696.09   1777.05 o
   6   0   0    34390.34    34869.86    753.74 o
   1   1   0       14.21       10.97      9.03 o
   3   1   0        3.60       -6.75     11.56 o
   5   1   0       41.02       45.66     19.02 o
   7   1   0        1.80      -20.24    101.26 o
   2   2   0      167.33      154.11     15.69 o
   4   2   0      116.75      123.20     15.47 o
   6   2   0       20.27        6.72     22.15 o
   1   3   0     3620.72     3107.17     54.69 o
   3   3   0     1532.64     1498.59     38.21 o
   5   3   0      911.33      977.90     34.47 o
   7   3   0      418.69      489.87     61.99 o
   0   4   0    32765.06    32065.71    398.18 o
   2   4   0     1107.80      736.53     27.72 o
   4   4   0     7706.22     7542.49     94.09 o
   6   4   0      873.37      952.38     58.58 o
   1   5   0     2787.47     3280.18     60.62 o
   3   5   0     2558.97     2424.14     57.80 o
   5   5   0       95.12       90.71     14.76 o
   0   6   0    36882.11    36703.07    469.39 o
   2   6   0    12481.89    12715.99    202.96 o
   4   6   0    10606.13    10428.26    161.32 o
   6   6   0     3714.93     3405.51    120.78 o
   1   7   0       47.44       82.51     16.96 o
   3   7   0        5.81        8.76     11.69 o
   5   7   0       25.14       -5.63     24.17 o
   0   8   0    60238.79    54944.36    697.12 o
   2   8   0    35939.91    35336.38    293.81 o
   4   8   0    25701.88    25211.78    322.03 o
   6   8   0     8941.69     9814.03    260.66 o
   1   9   0      744.36      798.52     41.79 o
   3   9   0      865.82      738.21     54.59 o
   5   9   0       12.38       47.68     40.72 o
   0  10   0      670.99      652.71     46.36 o
   2  10   0      294.31      280.33     41.99 o
   4  10   0      493.35      545.10     47.72 o
   1  11   0     7037.10     6758.29    147.52 o
   3  11   0     6871.03     6956.40    177.18 o
   5  11   0     2185.48     2003.58    118.42 o
   0  12   0     4185.16     4265.00    121.96 o
   2  12   0     4177.40     4230.72    113.77 o
   4  12   0     2162.58     2081.12    123.90 o
   1  13   0      203.62      197.44     30.36 o
   3  13   0      212.48      214.99     72.05 o
   0  14   0     1276.79     1212.58     86.63 o
   2  14   0     2251.92     2350.20    119.69 o
   4  14   0      965.72      992.00    103.60 o
   1  15   0       57.58       26.44     35.83 o
   3  15   0        3.47       41.34     48.75 o
   0  16   0     2021.75     1974.19    171.86 o
   2  16   0      906.30     1074.61    120.68 o
   1  17   0       39.26       49.02     39.51 o
   1   0   1        3.93        3.62      8.29 o
   2   0   1     1272.06     1524.37     36.36 o
   3   0   1      690.92      825.30     26.49 o
   4   0   1      786.84      851.57     31.20 o
   5   0   1      205.31      198.26     28.72 o
   6   0   1      413.43      326.44     33.37 o
   7   0   1       82.14       60.08     73.40 o
   1   1   1       85.26      103.62      7.22 o
   2   1   1     2404.08     2539.48     29.80 o
   3   1   1      572.67      606.45     17.73 o
   4   1   1      334.89      355.20     16.56 o
   5   1   1      211.00      242.63     17.23 o
   6   1   1      453.20      357.16     25.67 o
   7   1   1      300.30      237.27     37.20 o
   0   2   1        7.80       47.61     10.01 o
   1   2   1     2026.84     2145.53     34.11 o
   2   2   1      714.75      758.31     17.76 o
   3   2   1      723.57      736.39     19.85 o
   4   2   1       13.67       19.02     11.97 o
   5   2   1      741.84      696.44     24.39 o
   6   2   1       41.30       86.62     19.63 o
   7   2   1      190.32      220.61     34.80 o
   0   3   1      851.84     1116.36     28.40 o
   1   3   1    11171.53    11424.53    130.87 o
   2   3   1     1112.76     1180.82     23.60 o
   3   3   1     9101.83     9483.22     79.51 o
   4   3   1      429.74      448.30     17.98 o
   5   3   1     2880.05     2724.96     47.88 o
   6   3   1       64.16       55.41     27.51 o
   7   3   1     1867.36     1715.05     82.13 o
   0   4   1      465.57      461.59     19.09 o
   1   4   1    61524.53    61912.06    901.14 o
   2   4   1      125.27      134.44      9.88 o
   3   4   1    30118.18    29726.64    172.73 o
   4   4   1      690.44      716.60     18.81 o
   5   4   1    19035.23    19010.67    138.64 o
   6   4   1      319.31      245.31     28.51 o
   0   5   1     4313.05     4410.49     64.28 o
   1   5   1     1302.17     1455.99     24.11 o
   2   5   1      389.41      411.81     18.61 o
   3   5   1      999.19      919.34     34.42 o
   4   5   1      566.95      622.00     21.75 o
   5   5   1      456.13      481.68     21.29 o
   6   5   1       10.31       -2.62     18.98 o
   0   6   1        8.58       -5.25     12.20 o
   1   6   1      963.68     1065.70     22.03 o
   2   6   1     1578.35     1501.74     36.63 o
   3   6   1      114.41      108.19     10.71 o
   4   6   1       14.47       16.73      9.73 o
   5   6   1      283.46      247.07     16.13 o
   6   6   1       79.30       78.60     20.90 o
   0   7   1     3675.96     3402.28     63.95 o
   1   7   1     8801.37     8309.08     83.51 o
   2   7   1     4482.40     4360.36     48.96 o
   3   7   1     6804.16     6798.26     72.95 o
   4   7   1     1815.90     1744.87     37.78 o
   5   7   1     3307.47     3253.09     68.40 o
   6   7   1     1103.31     1143.86     54.44 o
   0   8   1      596.71      666.45     28.95 o
   1   8   1     2383.46     2431.08     40.01 o
   2   8   1      170.57      137.49     11.69 o
   3   8   1     1510.43     1586.19     35.46 o
   4   8   1      325.73      261.26     16.06 o
   5   8   1      587.45      591.36     36.11 o
   6   8   1       39.36        1.83     21.00 o
   0   9   1     1603.39     1530.41     43.68 o
   1   9   1    11308.66    11308.42    116.11 o
   2   9   1      564.80      588.13     22.75 o
   3   9   1     7647.57     7486.84    108.62 o
   4   9   1      333.17      275.53     26.35 o
   5   9   1     3449.19     3352.15     93.15 o
   6   9   1       13.41       62.50     31.33 o
   0  10   1      174.74      166.79     16.82 o
   1  10   1     3602.04     3539.56     58.60 o
   2  10   1      596.04      618.41     25.68 o
   3  10   1     2420.16     2374.89     65.63 o
   4  10   1       85.44       43.27     17.92 o
   5  10   1     1405.47     1351.01     60.76 o
   0  11   1     1977.63     1816.59     56.45 o
   1  11   1     5902.59     5641.26     77.54 o
   2  11   1      144.40      153.34     15.78 o
   3  11   1     3840.29     3659.49     84.53 o
   4  11   1      605.97      631.88     48.04 o
   5  11   1     2171.42     2260.02     80.46 o
   0  12   1      235.93      272.08     24.81 o
   1  12   1     5398.19     5095.87     82.14 o
   2  12   1      152.97      154.48     28.11 o
   3  12   1     3931.87     3966.36    101.07 o
   4  12   1      143.95       89.60     39.45 o
   5  12   1     2583.92     2703.35     99.67 o
   0  13   1      232.79      175.21     47.13 o
   1  13   1     8980.43     8662.65    128.85 o
   2  13   1      159.23      192.93     27.12 o
   3  13   1     6089.15     6398.15    147.90 o
   4  13   1       84.97      122.72     43.97 o
   0  14   1      369.67      368.25     38.07 o
   1  14   1       49.28       63.59     18.56 o
   2  14   1      199.06      210.39     32.19 o
   3  14   1       10.07       63.35     34.69 o
   4  14   1      104.16      136.77     37.99 o
   0  15   1     1525.41     1464.68     95.06 o
   1  15   1      664.54      632.60     49.61 o
   2  15   1     3149.49     3160.52    117.07 o
   3  15   1      489.84      677.71     64.46 o
   0  16   1        1.66       30.49     38.92 o
   1  16   1     3219.91     3119.35    108.38 o
   2  16   1      103.50      221.28     44.48 o
   0  17   1      534.44      656.13     77.08 o
   1  17   1     4657.35     4786.94    134.52 o
   0   0   2        4.66       20.77     15.43 o
   1   0   2      591.88      445.02     23.73 o
   2   0   2     2961.07     2822.62     64.35 o
   3   0   2      602.36      561.10     26.17 o
   4   0   2        1.86      -16.06     16.63 o
   5   0   2      366.95      408.14     34.84 o
   6   0   2       85.39      133.05     29.21 o
   7   0   2      171.25      263.26     64.35 o
   0   1   2       73.70       98.65     13.01 o
   1   1   2      527.84      521.69     16.35 o
   2   1   2     8620.35     8926.10     90.65 o
   3   1   2      241.80      215.50     12.29 o
   4   1   2      212.84      228.96     15.05 o
   5   1   2      262.68      226.42     19.37 o
   6   1   2      802.10      850.22     37.69 o
   7   1   2       34.57       42.70     38.39 o
   0   2   2     2232.10     2325.61     38.60 o
   1   2   2      249.64      333.22     13.95 o
   2   2   2     2241.38     2383.19     29.93 o
   3   2   2        1.77        0.31      8.91 o
   4   2   2     1062.92     1143.29     27.23 o
   5   2   2       57.42       30.50     13.63 o
   6   2   2      455.04      481.32     28.26 o
   7   2   2        0.92      -22.44     29.78 o
   0   3   2    11716.01    12234.99    164.31 o
   1   3   2      553.44      557.24     16.05 o
   2   3   2    41425.05    43163.59    415.06 o
   3   3   2      398.84      443.18     16.80 o
   4   3   2     5943.11     5895.60     68.10 o
   5   3   2      146.18      131.57     14.14 o
   6   3   2     5150.79     5193.60     96.82 o
   0   4   2    57902.18    59004.91   1432.39 o
   1   4   2     2160.34     2315.39     34.57 o
   2   4   2    61821.36    61684.29    569.34 o
   3   4   2      754.53      737.85     25.41 o
   4   4   2    22380.05    22388.09    214.23 o
   5   4   2      733.61      775.11     26.45 o
   6   4   2    12342.66    12449.30    235.87 o
   0   5   2      919.54     1046.65     35.09 o
   1   5   2     1259.78     1542.54     31.54 o
   2   5   2      322.86      363.78     19.59 o
   3   5   2      133.04       88.89     10.41 o
   4   5   2      891.78      846.93     27.96 o
   5   5   2      117.33      100.28     14.35 o
   6   5   2      142.47       86.45     22.45 o
   0   6   2      583.51      609.32     29.23 o
   1   6   2      316.20      383.35     28.40 o
   2   6   2      711.09      732.73     18.32 o
   3   6   2        7.43        7.36      9.73 o
   4   6   2      219.17      267.01     15.71 o
   5   6   2       44.32       38.55     16.98 o
   6   6   2       77.48       89.57     23.14 o
   0   7   2     5913.38     5360.78     92.05 o
   1   7   2     2997.44     2815.77     45.07 o
   2   7   2    13670.64    13566.33    117.59 o
   3   7   2     1752.03     1757.79     41.46 o
   4   7   2     3460.39     3514.03     60.89 o
   5   7   2     1282.00     1309.49     54.81 o
   6   7   2     3086.29     3389.45     94.58 o
   0   8   2     3735.32     3905.05     79.33 o
   1   8   2     2095.73     2279.03     40.01 o
   2   8   2     1120.26     1196.22     23.01 o
   3   8   2      455.52      432.77     22.23 o
   4   8   2     1708.64     1624.82     42.53 o
   5   8   2     1013.83      832.66     48.53 o
   6   8   2      485.11      381.19     35.40 o
   0   9   2    10780.75    10800.70    134.25 o
   1   9   2       51.00       52.51     10.40 o
   2   9   2    10354.38    10594.59     97.55 o
   3   9   2       21.96       23.55     10.76 o
   4   9   2     6263.96     5987.49     96.99 o
   5   9   2        9.24       -7.71     21.14 o
   6   9   2     2625.92     2608.65    100.17 o
   0  10   2     2171.53     2110.66     54.15 o
   1  10   2      106.67       85.41     14.89 o
   2  10   2     1903.00     1868.11     40.73 o
   3  10   2       75.09       93.06     12.35 o
   4  10   2     1329.84     1379.77     62.00 o
   5  10   2       64.63       41.86     23.91 o
   0  11   2     4460.54     4255.42     97.98 o
   1  11   2       65.68       81.80     14.86 o
   2  11   2     3857.40     3835.77     68.47 o
   3  11   2      165.44      115.11     19.36 o
   4  11   2     2160.31     2301.94     85.89 o
   5  11   2       16.21       30.70     27.80 o
   0  12   2     4881.36     4783.26    122.86 o
   1  12   2      535.80      532.18     26.62 o
   2  12   2     5749.80     5612.00     91.70 o
   3  12   2       91.73       49.40     28.09 o
   4  12   2     2724.33     2813.05    107.12 o
   5  12   2      348.24      257.61     43.38 o
   0  13   2     6616.77     6309.20    149.79 o
   1  13   2      136.96      109.43     17.70 o
   2  13   2     4562.04     4663.08     95.54 o
   3  13   2       51.76       49.64     28.59 o
   4  13   2     3845.00     4101.96    133.10 o
   0  14   2      355.38      341.66     46.66 o
   1  14   2      473.99      454.64     31.16 o
   2  14   2      417.43      419.85     35.22 o
   3  14   2      196.09      162.83     34.70 o
   4  14   2      175.05      106.32     41.56 o
   0  15   2      337.99      344.08     47.84 o
   1  15   2     2006.59     1988.98     75.27 o
   2  15   2      135.32      139.94     36.34 o
   3  15   2     1296.61     1353.79     74.64 o
   0  16   2     3192.53     3080.11    182.58 o
   1  16   2        4.72       46.50     27.71 o
   2  16   2     2011.71     1882.32     93.51 o
   0  17   2     4295.29     4420.73    179.19 o
   0   0   3     1448.39     1383.09     64.97 o
   1   0   3   155558.47   144164.00   3288.98 o
   2   0   3     1900.15     2399.62     66.10 o
   3   0   3    91573.63    95056.85    827.97 o
   4   0   3      112.87      154.82     26.36 o
   5   0   3    44274.21    44537.90    602.09 o
   6   0   3      305.84      255.42     37.16 o
   0   1   3       18.53       27.64     19.17 o
   1   1   3      322.71      357.06     17.96 o
   2   1   3      294.63      343.50     15.73 o
   3   1   3      758.26      777.56     21.07 o
   4   1   3        5.15        5.75     11.06 o
   5   1   3        3.67       -4.60     13.62 o
   6   1   3        3.35      -19.66     19.66 o
   0   2   3        1.72       -1.20     13.77 o
   1   2   3        0.20       20.26     11.52 o
   2   2   3     1020.16      996.96     25.26 o
   3   2   3        0.14        5.56      8.10 o
   4   2   3       28.71       42.89     10.42 o
   5   2   3        8.93       19.51     14.19 o
   6   2   3       50.10       28.71     19.18 o
   0   3   3     8233.43     8928.40    134.88 o
   1   3   3       30.18       67.60      9.97 o
   2   3   3     1762.70     1478.05     47.36 o
   3   3   3      678.83      636.77     19.28 o
   4   3   3     2726.91     2760.47     45.26 o
   5   3   3       25.95       39.02     16.85 o
   6   3   3      781.88      754.03     45.89 o
   0   4   3     2519.51     2926.86     79.64 o
   1   4   3     2866.83     2290.44     34.21 o
   2   4   3        2.15        5.72      8.40 o
   3   4   3     2987.52     2901.90     40.44 o
   4   4   3      553.20      504.25     18.61 o
   5   4   3     1697.04     1695.55     41.67 o
   6   4   3        0.53      -18.27     21.20 o
   0   5   3      186.03      163.74     18.71 o
   1   5   3      147.99      114.84     19.96 o
   2   5   3       49.26       65.75     10.48 o
   3   5   3      105.18       98.36     12.55 o
   4   5   3       29.60       13.82     11.84 o
   5   5   3       42.51       54.46     13.90 o
   6   5   3       22.94       -5.74     19.27 o
   0   6   3     4171.52     4537.26    113.14 o
   1   6   3    12310.89    12576.31    136.13 o
   2   6   3       60.65      102.23      9.98 o
   3   6   3     7315.24     7358.82     88.52 o
   4   6   3      741.83      695.64     24.13 o
   5   6   3     3912.30     3785.83     84.27 o
   6   6   3       49.66       27.26     27.68 o
   0   7   3        0.04        0.12     18.41 o
   1   7   3       93.70       80.58     14.23 o
   2   7   3      183.35      226.99     13.01 o
   3   7   3      247.55      270.48     20.99 o
   4   7   3        2.37        7.64     11.40 o
   5   7   3        1.33       -5.40     16.86 o
   6   7   3        1.50       44.53     28.50 o
   0   8   3      818.43      789.50     37.48 o
   1   8   3    37595.25    37465.40    354.10 o
   2   8   3     1109.80     1056.67     23.67 o
   3   8   3    27552.02    27659.56    380.80 o
   4   8   3      117.97      140.30     15.79 o
   5   8   3    13584.64    13535.15    219.20 o
   6   8   3       75.11       83.40     26.81 o
   0   9   3      332.74      405.12     30.15 o
   1   9   3        1.94       16.50     10.90 o
   2   9   3       15.89       32.90      9.94 o
   3   9   3        4.27       23.26     15.30 o
   4   9   3       85.92       73.93     25.55 o
   5   9   3        0.08        7.29     24.75 o
   0  10   3       73.57       75.97     22.98 o
   1  10   3     1507.58     1449.51     39.48 o
   2  10   3      538.97      546.01     23.97 o
   3  10   3     1094.08     1098.15     38.81 o
   4  10   3       26.64       -3.32     23.19 o
   5  10   3      567.45      639.88     53.01 o
   0  11   3     4378.97     4382.20    112.88 o
   1  11   3       70.61       90.22     12.19 o
   2  11   3     4114.60     4131.95     69.85 o
   3  11   3       56.92       50.01     15.26 o
   4  11   3     2540.39     2366.48     85.31 o
   5  11   3       29.52        9.27     29.33 o
   0  12   3     1882.82     1820.38     76.79 o
   1  12   3     3294.75     3290.63     58.10 o
   2  12   3       12.62       22.27     17.14 o
   3  12   3     2104.30     1951.98     75.69 o
   4  12   3      628.35      725.88     56.64 o
   0  13   3      705.78      763.87     51.89 o
   1  13   3       32.30       19.76     16.68 o
   2  13   3      451.28      459.68     33.91 o
   3  13   3        2.93       -8.42     23.83 o
   4  13   3      482.14      509.66     56.11 o
   0  14   3        9.48      -15.86     29.83 o
   1  14   3     3089.28     3121.60     83.67 o
   2  14   3       28.41       31.53     25.77 o
   3  14   3     2401.76     2537.94     93.12 o
   0  15   3      116.84      111.14     32.12 o
   1  15   3        0.88       16.16     23.47 o
   2  15   3       32.90       73.92     28.31 o
   3  15   3        0.77      -15.03     40.50 o
   0  16   3        7.16      -12.12     44.07 o
   1  16   3      597.52      686.48     47.42 o
   2  16   3      276.14      350.17     45.53 o
   0   0   4     3421.91     3408.44    108.18 o
   1   0   4      457.89      365.09     27.27 o
   2   0   4     1004.01     1011.10     45.99 o
   3   0   4      336.33      349.35     28.49 o
   4   0   4      563.73      537.20     34.49 o
   5   0   4      100.59      183.32     29.28 o
   6   0   4       24.32       52.06     27.66 o
   0   1   4    12364.04    12731.61    184.63 o
   1   1   4     3284.74     3204.58     42.73 o
   2   1   4     1655.69     1557.07     31.65 o
   3   1   4     1351.52     1292.90     27.02 o
   4   1   4     2864.07     2937.19     56.93 o
   5   1   4      620.91      710.49     33.96 o
   6   1   4      493.85      663.66     39.92 o
   0   2   4     3764.12     3946.04     66.54 o
   1   2   4       39.74       69.30     12.60 o
   2   2   4      816.93      789.59     29.18 o
   3   2   4       39.69       39.12      9.55 o
   4   2   4     1148.98     1082.15     29.24 o
   5   2   4        8.37       13.36     16.18 o
   6   2   4      347.15      322.68     33.08 o
   0   3   4    25428.76    27292.42    278.94 o
   1   3   4      780.65      987.24     29.77 o
   2   3   4     6345.07     6551.80    132.51 o
   3   3   4      817.21      877.15     23.74 o
   4   3   4     6901.03     6511.37     82.67 o
   5   3   4      121.09      111.36     13.92 o
   6   3   4     1890.23     1960.47     70.24 o
   0   4   4    68052.78    68327.98    745.77 o
   1   4   4     1171.69     1117.17     39.72 o
   2   4   4    33275.76    32961.21    346.79 o
   3   4   4     1218.78     1227.55     30.03 o
   4   4   4    25588.14    24671.71    219.63 o
   5   4   4      320.91      373.18     25.24 o
   6   4   4     8983.74     9356.35    169.12 o
   0   5   4     1317.80     1368.05     43.25 o
   1   5   4       94.88      105.80     18.50 o
   2   5   4     3785.62     4003.55     59.99 o
   3   5   4        7.64       -2.93     13.86 o
   4   5   4      860.84      845.73     40.43 o
   5   5   4       57.12       68.29     19.43 o
   6   5   4     1082.87     1015.96     57.54 o
   0   6   4     1771.63     1930.50     64.73 o
   1   6   4      234.83      213.44     21.94 o
   2   6   4       11.83       31.12     12.15 o
   3   6   4      268.60      279.03     15.04 o
   4   6   4      504.66      424.62     31.98 o
   5   6   4       21.84       23.67     25.02 o
   6   6   4      101.62       89.71     26.66 o
   0   7   4    16203.13    16031.83    294.72 o
   1   7   4     4424.65     4509.64     61.32 o
   2   7   4     7066.90     7168.45     67.69 o
   3   7   4     2892.09     2922.39     48.82 o
   4   7   4     6924.92     7078.00    103.96 o
   5   7   4     1385.71     1368.41     75.71 o
   6   7   4     2369.85     2475.28     99.02 o
   0   8   4     1713.13     1805.63     53.23 o
   1   8   4      933.42      986.24     28.22 o
   2   8   4     1304.79     1384.89     32.16 o
   3   8   4     1204.41     1110.44     29.86 o
   4   8   4      715.87      690.31     32.78 o
   5   8   4      126.60       89.07     33.04 o
   0   9   4     5238.95     5429.86    176.27 o
   1   9   4      147.64      126.45     17.31 o
   2   9   4     6757.61     6744.05     86.43 o
   3   9   4      168.85      152.02     16.39 o
   4   9   4     2818.16     2702.69     77.72 o
   5   9   4       11.25       28.49     32.87 o
   0  10   4     3999.58     3722.70    103.87 o
   1  10   4      187.37      166.56     19.33 o
   2  10   4     2656.36     2711.67     45.57 o
   3  10   4      173.69      168.23     19.43 o
   4  10   4     2096.24     2042.95    109.83 o
   5  10   4      123.67      139.39     40.34 o
   0  11   4     2564.06     2439.86     99.77 o
   1  11   4      776.31      696.38     35.45 o
   2  11   4     1358.59     1364.14     40.82 o
   3  11   4      288.87      298.79     25.60 o
   4  11   4     1497.30     1507.59     79.10 o
   5  11   4      312.98      374.91     43.42 o
   0  12   4     4415.29     4289.97    139.60 o
   1  12   4      287.87      310.10     23.48 o
   2  12   4     4862.74     4980.58     82.60 o
   3  12   4      496.91      429.22     38.72 o
   4  12   4     2624.18     2639.52    104.64 o
   0  13   4     5504.26     5101.15    161.88 o
   1  13   4       30.26       34.88     16.78 o
   2  13   4     6998.77     7166.01    122.53 o
   3  13   4       22.85       25.55     35.58 o
   4  13   4     3390.48     3718.28    139.21 o
   0  14   4      220.00      170.97     37.36 o
   1  14   4      157.58      161.76     26.37 o
   2  14   4        7.84       22.34     21.37 o
   3  14   4      193.14      176.34     37.94 o
   0  15   4      752.20      722.62     64.41 o
   1  15   4     2338.95     2384.09     85.51 o
   2  15   4      441.04      514.43     42.46 o
   0  16   4     3143.08     2744.96    151.32 o
   1  16   4       66.89       70.92     24.66 o
   0   0   5      552.36      609.78     53.82 o
   1   0   5     2237.55     2454.37     60.41 o
   2   0   5     1376.82     1343.38     57.06 o
   3   0   5      157.22      180.11     16.31 o
   4   0   5       50.56       40.90     16.28 o
   5   0   5      520.77      600.29     53.17 o
   6   0   5      630.09      688.40     78.41 o
   0   1   5      314.82      341.83     33.75 o
   1   1   5     1119.75     1045.73     41.69 o
   2   1   5      113.23       99.11     16.87 o
   3   1   5      447.41      434.24     16.98 o
   4   1   5      326.65      324.80     16.11 o
   5   1   5      583.39      562.64     35.72 o
   6   1   5       41.80       49.49     52.65 o
   0   2   5       86.79      151.48     17.91 o
   1   2   5      702.02      595.66     36.93 o
   2   2   5        3.85       10.90     13.24 o
   3   2   5      845.96      887.16     23.41 o
   4   2   5       64.73       46.11      9.44 o
   5   2   5      222.62      270.36     23.62 o
   6   2   5       13.75        5.98     27.46 o
   0   3   5       41.49       23.45     19.46 o
   1   3   5    11820.92    12170.91    117.34 o
   2   3   5       97.87       84.14     13.39 o
   3   3   5     6820.03     6711.40     97.64 o
   4   3   5        4.57        7.97     12.24 o
   5   3   5     4869.73     4658.08    106.45 o
   6   3   5        6.05      -27.95     28.67 o
   0   4   5      144.09      129.28     17.06 o
   1   4   5    32885.44    32186.74    285.13 o
   2   4   5      896.73      914.28     30.58 o
   3   4   5    24855.02    24864.03    275.18 o
   4   4   5       23.32       -9.22     11.77 o
   5   4   5    11214.33    11016.03    217.45 o
   6   4   5      328.88      279.70     36.60 o
   0   5   5      325.94      423.39     25.57 o
   1   5   5     1506.58     1542.45     34.04 o
   2   5   5      877.44      798.09     25.96 o
   3   5   5     1122.55     1134.41     37.35 o
   4   5   5       35.87        7.41     22.37 o
   5   5   5      230.37      231.21     32.36 o
   6   5   5       74.84      104.29     28.75 o
   0   6   5       44.91       28.06     13.52 o
   1   6   5      118.03      123.92     13.49 o
   2   6   5      300.23      265.12     18.04 o
   3   6   5        0.12      -11.47     14.48 o
   4   6   5       42.01       42.99     16.10 o
   5   6   5       69.41       65.26     27.35 o
   6   6   5       74.01       91.44     30.77 o
   0   7   5     1771.93     1852.53     60.56 o
   1   7   5     7680.14     7734.83     86.61 o
   2   7   5     1328.36     1303.29     38.79 o
   3   7   5     4588.99     4574.48     79.66 o
   4   7   5     1074.00     1066.24     50.25 o
   5   7   5     3371.26     3503.79    111.22 o
   0   8   5       95.86      130.43     24.07 o
   1   8   5     1303.03     1413.33     39.69 o
   2   8   5      758.53      805.75     23.61 o
   3   8   5     1012.42     1041.63     35.12 o
   4   8   5      245.45      153.93     47.83 o
   5   8   5      528.29      404.90     45.83 o
   0   9   5       17.12       23.41     23.27 o
   1   9   5     9496.99     9473.19    138.92 o
   2   9   5     1909.91     1893.03     36.88 o
   3   9   5     6980.23     7046.40    104.00 o
   4   9   5       42.88       45.04     24.91 o
   5   9   5     3224.44     3359.12    124.47 o
   0  10   5      137.45      189.54     32.13 o
   1  10   5     2164.15     2184.38     63.35 o
   2  10   5      183.34      177.53     13.51 o
   3  10   5     1562.39     1613.96     49.01 o
   4  10   5       48.20       41.71     31.10 o
   5  10   5      777.76      787.07     63.19 o
   0  11   5      116.20      184.45     29.33 o
   1  11   5     3514.85     3533.85     82.21 o
   2  11   5      812.65      900.16     29.83 o
   3  11   5     2291.23     2454.08     96.28 o
   4  11   5      122.83      131.03     37.22 o
   0  12   5        0.48       38.48     23.08 o
   1  12   5     5728.83     5763.49    123.15 o
   2  12   5       74.28       34.24     16.86 o
   3  12   5     4150.40     4163.61    123.03 o
   4  12   5        9.10      -14.54     34.48 o
   0  13   5      329.54      148.65     88.78 o
   1  13   5     6050.20     6354.69    133.85 o
   2  13   5       20.78       21.19     22.36 o
   3  13   5     4484.78     4510.83    142.16 o
   0  14   5      744.36      867.37     72.73 o
   1  14   5       49.17       50.01     22.50 o
   2  14   5      519.61      588.76     44.21 o
   3  14   5       99.58      131.46     34.13 o
   0  15   5     1665.74     1501.73     94.46 o
   1  15   5      352.88      439.16     42.95 o
   2  15   5      557.67      623.01     50.42 o
   0   0   6    86495.58    83442.70   1352.70 o
   1   0   6      302.92      396.41     28.35 o
   2   0   6   104466.83   101577.41    904.97 o
   3   0   6       17.39       20.32     12.31 o
   4   0   6    42939.81    43064.25    561.12 o
   5   0   6      170.56       97.81     35.38 o
   6   0   6    25400.41    25150.39    636.41 o
   0   1   6       97.06      110.47     28.97 o
   1   1   6       83.36       64.42     11.59 o
   2   1   6      411.93      446.80     17.93 o
   3   1   6       10.59        9.61     11.73 o
   4   1   6       93.02       92.31     11.47 o
   5   1   6        5.15       18.44     21.91 o
   6   1   6      113.88      103.16     30.50 o
   0   2   6      348.63      342.92     28.36 o
   1   2   6      886.71      875.95     25.40 o
   2   2   6      559.16      557.21     25.55 o
   3   2   6      634.34      705.10     23.41 o
   4   2   6      194.12      174.39     16.61 o
   5   2   6      174.22      173.02     30.85 o
   6   2   6       86.86      107.48     40.94 o
   0   3   6      450.39      406.85     30.80 o
   1   3   6     2105.25     2064.90     42.60 o
   2   3   6       39.44       33.15     20.42 o
   3   3   6     1700.45     1624.41     49.55 o
   4   3   6       72.49       62.21     23.44 o
   5   3   6      770.86      777.05     49.39 o
   6   3   6        5.91        9.92     27.80 o
   0   4   6     4620.06     4273.00     79.19 o
   1   4   6      399.28      454.25     21.75 o
   2   4   6    10988.06    10476.62    180.69 o
   3   4   6      423.14      422.96     26.99 o
   4   4   6     2292.95     2336.25     70.40 o
   5   4   6       61.93       60.76     25.53 o
   6   4   6     2026.39     2442.39     99.99 o
   0   5   6       68.28       50.59     18.22 o
   1   5   6     1039.34     1047.01     31.27 o
   2   5   6      101.63      102.85     20.08 o
   3   5   6      209.00      120.90     15.52 o
   4   5   6        6.49       -0.69     14.03 o
   5   5   6      258.86      260.60     36.82 o
   0   6   6     5322.63     5524.19    110.78 o
   1   6   6      251.59      331.36     21.80 o
   2   6   6     6028.50     6212.48    120.44 o
   3   6   6       84.54       44.40     15.72 o
   4   6   6     3486.05     3390.82     91.52 o
   5   6   6      118.66       24.26     29.38 o
   0   7   6      200.03      198.37     26.92 o
   1   7   6        0.52      -13.67     13.67 o
   2   7   6      329.45      320.62     26.09 o
   3   7   6        4.05       15.29     20.44 o
   4   7   6      103.32       96.83     25.48 o
   5   7   6        5.07       38.55     26.79 o
   0   8   6    21992.89    21393.71    309.63 o
   1   8   6      339.27      375.76     23.56 o
   2   8   6    24431.85    24009.87    276.67 o
   3   8   6      201.10      169.68     21.30 o
   4   8   6    11233.48    11800.52    271.71 o
   5   8   6       92.58       35.90     35.10 o
   0   9   6      463.66      294.93     64.16 o
   1   9   6      487.59      516.80     28.43 o
   2   9   6        0.33       13.85     14.32 o
   3   9   6       57.52       39.83     25.61 o
   4   9   6      158.95      160.76     38.34 o
   5   9   6      162.44      183.47     40.93 o
   0  10   6     1223.52     1239.37     77.39 o
   1  10   6      300.48      313.33     26.06 o
   2  10   6     1030.54     1025.92     31.63 o
   3  10   6      199.67      185.83     25.05 o
   4  10   6      794.83      842.50     63.06 o
   0  11   6       40.64       16.30     20.62 o
   1  11   6     4219.69     4205.24     92.46 o
   2  11   6       34.61       23.24     17.53 o
   3  11   6     2498.02     2442.92     84.50 o
   4  11   6        7.35       12.41     34.56 o
   0  12   6     1981.91     1838.77    116.90 o
   1  12   6      192.45      179.35     26.97 o
   2  12   6      973.26      953.67     53.80 o
   3  12   6      146.21      139.96     29.70 o
   0  13   6       95.43      123.11     43.75 o
   1  13   6      140.66      122.06     31.49 o
   2  13   6      232.05      194.47     31.10 o
   3  13   6      257.53      227.19     37.91 o
   0  14   6     1154.24     1532.88    114.06 o
   1  14   6      116.08       92.14     25.61 o
   2  14   6      659.80      739.89     56.04 o
   0  15   6       82.28      106.54     38.86 o
   0   0   7      290.59      280.02     61.10 o
   1   0   7       80.57       70.84     17.55 o
   2   0   7        5.15       -6.60     17.77 o
   3   0   7      401.65      387.54     20.56 o
   4   0   7      190.73      163.26     32.58 o
   5   0   7        9.20       24.11     38.58 o
   0   1   7     1230.54     1159.46     49.17 o
   1   1   7     1612.55     1607.53     35.63 o
   2   1   7       55.63       57.58     16.00 o
   3   1   7     1022.35     1035.58     30.41 o
   4   1   7      539.72      573.33     24.55 o
   5   1   7      778.78      793.88     52.05 o
   0   2   7      915.87     1022.65     45.57 o
   1   2   7     1956.33     2065.31     39.72 o
   2   2   7      133.41      143.23     16.25 o
   3   2   7     1438.11     1343.75     39.52 o
   4   2   7      284.97      298.45     19.33 o
   5   2   7      616.77      524.19     46.90 o
   0   3   7      260.89      352.45     35.42 o
   1   3   7     1612.94     1674.46     38.40 o
   2   3   7     1575.66     1458.34     46.00 o
   3   3   7      951.62      907.40     40.64 o
   4   3   7       78.55       90.09     15.03 o
   5   3   7     1088.38     1022.03     63.08 o
   0   4   7      535.69      473.61     31.36 o
   1   4   7    26573.93    26385.15    293.12 o
   2   4   7      438.83      459.30     30.74 o
   3   4   7    21212.05    20544.95    226.43 o
   4   4   7      458.48      394.05     42.91 o
   5   4   7     9582.27     9285.59    232.33 o
   0   5   7      339.25      259.71     27.73 o
   1   5   7     3718.51     3699.57     70.57 o
   2   5   7       12.70       -2.74     22.16 o
   3   5   7     1880.11     1761.82     56.57 o
   4   5   7      129.33      113.67     29.34 o
   5   5   7     1204.63     1274.88     67.25 o
   0   6   7      276.59      232.35     31.69 o
   1   6   7      876.65      879.60     40.25 o
   2   6   7      112.97       84.55     25.91 o
   3   6   7      803.09      792.99     40.39 o
   4   6   7       34.77       33.85     31.17 o
   5   6   7      341.70      205.93     42.51 o
   0   7   7     3055.47     2983.49     89.58 o
   1   7   7     7408.26     7212.39    118.97 o
   2   7   7     1046.22     1016.27     51.57 o
   3   7   7     5368.42     5452.69    113.83 o
   4   7   7     1485.44     1377.36     68.39 o
   5   7   7     3130.74     3495.80    148.61 o
   0   8   7      213.47      238.42     31.27 o
   1   8   7     2106.85     2071.75     52.52 o
   2   8   7       26.95       36.60     21.23 o
   3   8   7     1181.77     1153.43     56.24 o
   4   8   7       11.69       39.30     24.92 o
   0   9   7      228.72      158.91     49.80 o
   1   9   7     3168.67     3062.29     74.90 o
   2   9   7       11.11       33.11     18.03 o
   3   9   7     1802.16     1656.35     67.14 o
   4   9   7       50.08       43.96     50.53 o
   0  10   7      972.08      946.97     59.46 o
   1  10   7     2836.29     2865.88     78.42 o
   2  10   7      325.21      330.14     33.88 o
   3  10   7     2196.59     2193.57     82.84 o
   4  10   7      433.40      378.39     45.44 o
   0  11   7       11.73       29.49     25.13 o
   1  11   7     1234.16     1363.22     55.89 o
   2  11   7      172.95      178.56     28.39 o
   3  11   7     1233.11     1346.77     67.01 o
   0  12   7       27.01       22.25     31.62 o
   1  12   7     2522.57     2821.90     82.06 o
   2  12   7      160.29      167.69     32.88 o
   3  12   7     2168.62     2095.69     87.12 o
   0  13   7       74.57       30.74     39.44 o
   1  13   7     7252.19     7507.45    164.74 o
   2  13   7       15.84       39.75     32.37 o
   0  14   7       22.51       -9.20     36.87 o
   1  14   7       46.47       61.41     44.37 o
   0   0   8       12.82       27.60     27.06 o
   1   0   8     1763.88     1757.27     64.76 o
   2   0   8        0.17        3.76     16.89 o
   3   0   8      935.36      873.27     47.31 o
   4   0   8        0.66        2.51     33.72 o
   5   0   8      819.03      895.94     80.59 o
   0   1   8     2193.91     2305.95     76.25 o
   1   1   8      287.95      273.07     24.53 o
   2   1   8      425.15      406.23     24.73 o
   3   1   8      296.41      259.20     17.55 o
   4   1   8      840.62      771.58     44.71 o
   5   1   8       28.46       -7.27     35.34 o
   0   2   8      678.05      621.58     43.67 o
   1   2   8      190.40      202.79     21.13 o
   2   2   8      999.91      997.24     31.67 o
   3   2   8      244.17      226.36     20.24 o
   4   2   8      330.15      355.09     33.95 o
   5   2   8       59.80       29.08     29.62 o
   0   3   8    10453.80    10359.22    202.53 o
   1   3   8      180.13      168.80     15.94 o
   2   3   8     4750.85     4405.40     98.03 o
   3   3   8       40.16       44.46     20.90 o
   4   3   8     5037.95     5253.41    123.74 o
   5   3   8      134.64       78.38     32.42 o
   0   4   8    26305.51    25188.28    372.50 o
   1   4   8      192.11      204.43     20.17 o
   2   4   8    18955.40    18327.08    235.80 o
   3   4   8      123.37      128.82     23.34 o
   4   4   8    13032.43    13761.14    235.68 o
   5   4   8       88.95      104.46     29.22 o
   0   5   8       98.52      135.13     23.27 o
   1   5   8       66.83       91.55     22.76 o
   2   5   8      286.57      230.12     36.04 o
   3   5   8       57.12       38.07     19.44 o
   4   5   8       39.78       64.78     27.94 o
   5   5   8        7.28      -15.24     35.62 o
   0   6   8       89.24       85.87     28.39 o
   1   6   8      409.25      402.76     28.81 o
   2   6   8       29.63       21.18     18.49 o
   3   6   8      156.73      131.26     35.02 o
   4   6   8       18.34      -15.29     28.59 o
   0   7   8     6543.83     6450.03    139.51 o
   1   7   8     1249.63     1223.03     53.43 o
   2   7   8     3851.51     3763.75    112.50 o
   3   7   8     1081.92     1129.67     58.24 o
   4   7   8     3454.72     3918.05    124.68 o
   0   8   8      441.64      359.58     49.41 o
   1   8   8      821.70      717.86     46.74 o
   2   8   8     1577.87     1506.46     66.29 o
   3   8   8      891.37      854.98     51.38 o
   4   8   8      382.90      369.21     47.74 o
   0   9   8     4430.23     4253.22    176.86 o
   1   9   8        8.03       15.87     18.65 o
   2   9   8     4324.75     4175.32    112.99 o
   3   9   8       10.37      -16.69     24.96 o
   4   9   8     2450.09     2496.91    113.22 o
   0  10   8      696.87      774.24     69.64 o
   1  10   8       22.07       -5.38     30.41 o
   2  10   8      863.56      830.41     50.82 o
   3  10   8       21.11      -14.50     35.73 o
   0  11   8     2613.52     2657.36    127.21 o
   1  11   8      138.39      131.57     31.47 o
   2  11   8     2240.34     2581.69    100.97 o
   3  11   8       73.45       66.65     26.30 o
   0  12   8     5297.40     5567.19    204.17 o
   1  12   8        5.20       52.19     30.57 o
   2  12   8     2471.32     2380.97    114.47 o
   0  13   8     2985.27     3120.54    145.22 o
   1  13   8       85.41      116.41     30.94 o
   0   0   9      866.57      803.36     64.07 o
   1   0   9    43307.04    40599.66    497.38 o
   2   0   9       34.54       92.77     23.01 o
   3   0   9    32907.36    33278.28    514.08 o
   4   0   9      525.02      480.08     70.17 o
   0   1   9      164.28      171.56     29.16 o
   1   1   9      979.77     1080.41     40.72 o
   2   1   9        3.26       -7.14     14.37 o
   3   1   9      480.73      458.00     42.85 o
   4   1   9       26.73       20.18     25.78 o
   0   2   9       69.02       60.11     23.31 o
   1   2   9      406.17      321.50     34.34 o
   2   2   9       49.60       54.76     17.26 o
   3   2   9      358.66      310.02     29.25 o
   4   2   9       36.11      130.52     34.94 o
   0   3   9      314.42      322.35     35.21 o
   1   3   9      290.47      291.57     22.17 o
   2   3   9     1406.60     1366.83     58.05 o
   3   3   9       55.24       32.47     31.34 o
   4   3   9      326.49      293.24     41.30 o
   0   4   9        5.94       11.02     19.39 o
   1   4   9     3064.12     2959.34     63.07 o
   2   4   9      396.27      310.21     33.32 o
   3   4   9     2085.45     2196.02     79.27 o
   4   4   9        4.23       -7.42     29.51 o
   0   5   9      107.46      103.57     24.93 o
   1   5   9      154.34      109.79     18.26 o
   2   5   9       37.04       34.49     29.56 o
   3   5   9      126.76      126.21     27.94 o
   4   5   9       47.47       99.84     32.38 o
   0   6   9      444.17      258.65     76.72 o
   1   6   9     3334.50     3266.23     81.99 o
   2   6   9      458.65      481.11     43.14 o
   3   6   9     2794.43     2732.26     89.99 o
   4   6   9      277.08      147.78     40.39 o
   0   7   9       75.35       44.41     24.74 o
   1   7   9      487.34      367.82     47.84 o
   2   7   9       12.09       -1.94     30.91 o
   3   7   9      244.34      335.91     39.87 o
   0   8   9       25.62        9.72     33.01 o
   1   8   9    11598.10    11966.09    210.17 o
   2   8   9      132.98      164.89     32.72 o
   3   8   9     8071.90     8637.51    183.43 o
   0   9   9       60.76       55.38     35.47 o
   1   9   9        5.95       43.05     30.20 o
   2   9   9       10.29       -0.64     25.44 o
   3   9   9        7.42       26.30     27.37 o
   0  10   9      160.05      255.35     44.92 o
   1  10   9     1280.91     1357.69     86.34 o
   2  10   9       99.77       91.42     30.46 o
   0  11   9     2354.50     2701.76    122.61 o
   1  11   9      116.31      116.75     26.13 o
   0   0  10       16.97       73.36     49.63 o
   1   0  10      107.65      105.97     29.30 o
   2   0  10      157.56      159.98     38.78 o
   3   0  10       34.85       31.79     39.20 o
   4   0  10       12.78      -30.55     45.27 o
   0   1  10     1401.59     1354.07     68.00 o
   1   1  10      162.17      183.36     21.19 o
   2   1  10     1751.96     1850.21     75.30 o
   3   1  10      185.74      212.80     38.31 o
   4   1  10      721.03      748.83     62.82 o
   0   2  10      461.37      417.61     43.60 o
   1   2  10      283.45      290.55     26.83 o
   2   2  10      578.26      531.07     44.67 o
   3   2  10      212.78      212.16     33.86 o
   4   2  10      294.47      214.61     67.70 o
   0   3  10     1219.69     1234.06     74.88 o
   1   3  10        2.30       -0.86     19.29 o
   2   3  10     1275.75     1483.68     73.50 o
   3   3  10       31.57       90.73     29.54 o
   4   3  10      748.91      677.56     63.53 o
   0   4  10    14175.42    14262.04    251.94 o
   1   4  10     1032.43      963.31     51.64 o
   2   4  10    13953.32    14378.28    239.70 o
   3   4  10      583.07      571.14     49.98 o
   0   5  10     1999.44     1928.73     86.00 o
   1   5  10      131.48      122.33     24.43 o
   2   5  10      708.89      697.64     50.39 o
   3   5  10       65.19       75.55     24.61 o
   0   6  10      241.10      184.77     41.70 o
   1   6  10      167.78      169.39     26.10 o
   2   6  10      430.80      450.87     42.61 o
   3   6  10      104.16       90.41     26.76 o
   0   7  10     4519.61     4299.09    159.46 o
   1   7  10      642.79      743.55     45.51 o
   2   7  10     4604.60     4864.53    138.50 o
   3   7  10      585.59      662.47     54.95 o
   0   8  10      462.35      318.38     59.81 o
   1   8  10       18.66       49.22     29.52 o
   2   8  10      497.31      441.85     45.82 o
   0   9  10     1617.21     1618.55    157.89 o
   1   9  10       35.21       44.80     27.95 o
   2   9  10      510.23      552.36     49.33 o
   0  10  10     1821.65     1847.22    138.04 o
   0   0  11      866.15     1031.76     92.98 o
   1   0  11      157.05      116.42     35.01 o
   2   0  11       83.20      125.34     48.27 o
   3   0  11      202.11      191.48     55.63 o
   0   1  11       72.27       45.54     29.82 o
   1   1  11      290.12      379.47     32.77 o
   2   1  11      180.49      118.47     31.42 o
   3   1  11      305.68      228.91     35.06 o
   0   2  11      395.07      418.83     48.14 o
   1   2  11      131.99      130.58     27.84 o
   2   2  11      540.41      481.23     48.22 o
   3   2  11       60.51       -0.17     30.52 o
   0   3  11       73.06       57.19     42.66 o
   1   3  11     5085.37     5094.34    118.09 o
   2   3  11       12.44       66.14     29.30 o
   3   3  11     3986.14     3938.59    128.38 o
   0   4  11        5.07        0.35     35.45 o
   1   4  11     8802.72     9126.11    165.70 o
   2   4  11      141.92      212.99     39.07 o
   0   5  11      173.41      187.41     45.46 o
   1   5  11      313.12      243.95     32.15 o
   2   5  11       14.36       17.38     26.99 o
   0   6  11      478.72      565.27     61.07 o
   1   6  11        3.23       23.05     29.30 o
   2   6  11      144.15      131.37     44.43 o
   0   7  11      633.10      636.07     65.61 o
   1   7  11     2259.89     2274.99     94.52 o
   0   8  11      953.17      756.92    138.19 o
   0   0  12    26026.04    26473.45    561.29 o
   1   0  12       27.53       28.36     39.49 o
   0   1  12      503.68      567.17     55.14 o
   1   1  12       71.53       79.19     25.43 o
   0   2  12       64.24       -2.27     41.08 o
   1   2  12      105.17      123.50     24.37 o
   0   3  12        9.45        1.15     28.85 o
   1   3  12      818.62      898.08     59.21 o
   0   4  12     2339.04     2592.56    132.45 o
 
