# Supplementary material for: Rb2Ca2Si2O7: a new alkali alkaline-earth silicate based on [Si2O7]6− anions
Source: Acta Crystallogr C Struct Chem. 2025 Feb 17;81(Pt 3):146–55. doi: 10.1107/S2053229625001196 (PMC11881166; doi:10.1107/S2053229625001196)
Supplement: Supplementary file 3 [file c-81-00146-LTsup3.hkl]

#
# h,k,l, Fc-squared, Fo-squared, sigma(Fo-squared) and status flag
#
data_LT
_shelx_title ' Pmmn  -80 C face absorption correction'
_shelx_refln_list_code          4
_shelx_F_calc_maximum      407.93
_exptl_crystal_F_000       792.00
_reflns_d_resolution_high  0.8004
 
loop_
 _symmetry_equiv_pos_as_xyz
 'x, y, z'
 '-x+1/2, -y+1/2, z'
 'x+1/2, -y, -z'
 '-x, y+1/2, -z'
 '-x, -y, -z'
 'x-1/2, y-1/2, -z'
 '-x-1/2, y, z'
 'x, -y-1/2, z'
 
_cell_length_a     5.7281
_cell_length_b    13.8361
_cell_length_c     9.9233
_cell_angle_alpha  90.000
_cell_angle_beta   90.000
_cell_angle_gamma  90.000
 
_shelx_F_squared_multiplier     1.000
 
loop_
 _refln_index_h
 _refln_index_k
 _refln_index_l
 _refln_F_squared_calc
 _refln_F_squared_meas
 _refln_F_squared_sigma
 _refln_observed_status
   2   0   0   166405.16   178350.92   2146.38 o
   4   0   0   127741.92   131741.25   1744.59 o
   6   0   0    38326.12    37180.19   2318.75 o
   1   1   0       15.10       -1.63     10.30 o
   3   1   0        5.14       -1.07     12.63 o
   5   1   0       40.07       33.21     19.63 o
   7   1   0        4.63       58.39     67.04 o
   2   2   0      179.66      160.52     16.69 o
   4   2   0      116.12      129.65     20.50 o
   6   2   0       15.35       29.86     31.03 o
   1   3   0     3663.83     3286.41     64.93 o
   3   3   0     1695.37     1561.29     38.83 o
   5   3   0     1108.97     1231.73     38.69 o
   7   3   0      612.94      716.51     73.89 o
   0   4   0    33223.49    33058.82    639.40 o
   2   4   0     1191.41      824.99     32.21 o
   4   4   0     8247.34     7739.32    102.59 o
   6   4   0     1001.96     1145.45     62.58 o
   1   5   0     2883.75     3320.65     64.08 o
   3   5   0     2724.66     2512.83     56.99 o
   5   5   0      124.98      117.59     15.47 o
   0   6   0    38561.32    38903.39    689.37 o
   2   6   0    13367.04    13422.77    241.73 o
   4   6   0    11951.88    11774.82    180.24 o
   6   6   0     4601.14     4390.29    138.28 o
   1   7   0       58.74      124.78     18.15 o
   3   7   0        4.70        5.95     11.98 o
   5   7   0       22.66      -25.14     25.14 o
   0   8   0    62107.23    57809.08    911.44 o
   2   8   0    37898.17    36552.62    516.18 o
   4   8   0    27880.00    27102.88    369.45 o
   6   8   0    10390.60    11095.93    288.61 o
   1   9   0      781.42      874.70     41.64 o
   3   9   0      904.92      793.89     54.05 o
   5   9   0       14.25       36.50     31.34 o
   0  10   0      858.36      890.28     54.90 o
   2  10   0      412.25      391.67     28.64 o
   4  10   0      648.46      650.88     48.60 o
   1  11   0     7780.01     7534.70    152.28 o
   3  11   0     7768.57     7517.86    188.84 o
   5  11   0     2712.71     2469.12    127.11 o
   0  12   0     4772.56     4907.25    138.54 o
   2  12   0     4679.91     4576.18    121.37 o
   4  12   0     2574.44     2186.50    122.74 o
   1  13   0      211.19      170.75     27.94 o
   3  13   0      220.34      163.77     49.05 o
   0  14   0     1867.18     1883.05    140.04 o
   2  14   0     3176.18     3374.99    141.68 o
   4  14   0     1506.37     1549.44    122.35 o
   1  15   0       57.45      108.86     39.75 o
   3  15   0        5.41       94.01     51.25 o
   0  16   0     1939.46     1868.46    163.98 o
   2  16   0      836.81      987.18     95.04 o
   1  17   0       72.58       35.43     56.21 o
   1   0   1        4.07       18.84      8.67 o
   2   0   1     1297.59     1580.58     33.73 o
   3   0   1      726.68      831.41     25.65 o
   4   0   1      866.55      892.03     29.23 o
   5   0   1      218.20      165.82     33.57 o
   6   0   1      518.19      490.87     46.64 o
   7   0   1      104.33      123.58     57.18 o
   1   1   1       85.99      117.64     11.88 o
   2   1   1     2445.88     2689.94     32.12 o
   3   1   1      610.06      673.45     17.94 o
   4   1   1      371.80      391.67     16.85 o
   5   1   1      249.99      258.27     17.24 o
   6   1   1      556.82      547.71     31.33 o
   7   1   1      393.81      331.58     39.42 o
   0   2   1        6.16       49.30     13.69 o
   1   2   1     2057.52     2263.27     35.51 o
   2   2   1      750.50      786.98     16.81 o
   3   2   1      794.68      821.91     20.76 o
   4   2   1       17.04       14.75      9.97 o
   5   2   1      870.66      878.27     26.43 o
   6   2   1       54.83       79.23     20.02 o
   7   2   1      268.65      233.31     33.90 o
   0   3   1      875.04     1112.86     35.10 o
   1   3   1    11449.75    11800.49    137.03 o
   2   3   1     1152.71     1252.55     28.88 o
   3   3   1     9523.86     9847.91     88.79 o
   4   3   1      450.62      460.95     18.41 o
   5   3   1     3226.97     3092.65     52.13 o
   6   3   1       67.99       48.97     23.47 o
   7   3   1     2286.73     2116.35     97.39 o
   0   4   1      485.76      492.21     19.78 o
   1   4   1    62438.27    63503.20    646.81 o
   2   4   1      135.12      142.94     14.23 o
   3   4   1    31210.10    30616.25    186.91 o
   4   4   1      777.15      779.06     21.11 o
   5   4   1    20836.38    20659.80    178.41 o
   6   4   1      399.06      338.86     30.48 o
   0   5   1     4418.42     4589.13     76.56 o
   1   5   1     1340.13     1522.34     25.40 o
   2   5   1      395.17      418.54     17.14 o
   3   5   1     1016.39      989.32     24.80 o
   4   5   1      639.34      686.05     22.18 o
   5   5   1      482.12      466.09     20.73 o
   6   5   1       10.50        1.05     23.25 o
   0   6   1       10.30       15.15     13.54 o
   1   6   1     1013.84     1129.69     23.25 o
   2   6   1     1679.45     1535.99     36.39 o
   3   6   1      124.06      123.38     11.07 o
   4   6   1       22.24        0.09     10.96 o
   5   6   1      299.05      281.69     16.95 o
   6   6   1      116.26      103.23     25.90 o
   0   7   1     3847.43     3722.67     71.02 o
   1   7   1     9564.56     9141.34     77.51 o
   2   7   1     4771.27     4750.62     56.79 o
   3   7   1     7596.35     7363.84     84.13 o
   4   7   1     2029.44     2008.54     39.87 o
   5   7   1     3907.37     3830.64     74.55 o
   6   7   1     1363.68     1286.65     58.36 o
   0   8   1      646.92      733.56     30.44 o
   1   8   1     2398.13     2578.84     41.21 o
   2   8   1      170.69      133.25     11.67 o
   3   8   1     1593.80     1622.19     35.58 o
   4   8   1      380.87      277.46     16.24 o
   5   8   1      639.28      620.57     35.13 o
   6   8   1       51.56       38.15     25.42 o
   0   9   1     1670.51     1651.89     45.36 o
   1   9   1    12179.62    12317.27    132.30 o
   2   9   1      607.73      637.54     22.20 o
   3   9   1     8382.74     7868.48     99.69 o
   4   9   1      355.12      370.50     23.14 o
   5   9   1     3955.80     3935.28    100.13 o
   6   9   1       19.55       -2.98     29.68 o
   0  10   1      203.27      178.18     18.11 o
   1  10   1     4277.06     4238.44     64.01 o
   2  10   1      670.67      692.61     25.59 o
   3  10   1     2983.56     2889.18     70.70 o
   4  10   1      119.66      106.04     22.70 o
   5  10   1     1879.06     1894.16     69.90 o
   0  11   1     2146.56     1970.47     59.08 o
   1  11   1     6731.64     6404.00     85.27 o
   2  11   1      154.70      178.49     18.18 o
   3  11   1     4529.53     4294.60     93.14 o
   4  11   1      692.18      709.85     48.16 o
   5  11   1     2679.65     2759.54     93.77 o
   0  12   1      294.42      228.01     62.47 o
   1  12   1     5660.79     5439.89     88.21 o
   2  12   1      144.87      129.86     19.31 o
   3  12   1     4231.69     4257.44    103.13 o
   4  12   1      181.70      109.44     32.99 o
   5  12   1     2939.75     2955.68    101.32 o
   0  13   1      285.87      317.80     33.41 o
   1  13   1    10495.17    10256.80    150.71 o
   2  13   1      143.60      120.79     22.95 o
   3  13   1     7329.10     7461.56    160.78 o
   4  13   1      123.06      119.82     57.81 o
   0  14   1      473.29      426.10     46.73 o
   1  14   1       36.89       54.41     19.56 o
   2  14   1      258.18      270.71     31.69 o
   3  14   1        5.71       52.60     32.69 o
   4  14   1      158.60      113.52     49.71 o
   0  15   1     1825.45     1810.64    100.08 o
   1  15   1      786.98      883.14     54.26 o
   2  15   1     3765.22     3711.44    116.18 o
   3  15   1      592.85      782.57     65.47 o
   0  16   1        4.22       20.35     39.80 o
   1  16   1     3912.16     3814.26    117.87 o
   2  16   1      102.47      195.47     42.31 o
   0  17   1      583.41      666.78     73.89 o
   1  17   1     5985.39     6189.91    168.75 o
   0   0   2        6.76       31.69     20.07 o
   1   0   2      622.61      446.28     37.48 o
   2   0   2     2990.56     2834.56     49.29 o
   3   0   2      658.98      593.32     26.60 o
   4   0   2        1.71      -15.65     15.65 o
   5   0   2      472.69      517.00     36.70 o
   6   0   2       94.86      147.21     36.19 o
   7   0   2      248.91      305.75     57.36 o
   0   1   2       73.44       95.63     13.03 o
   1   1   2      537.09      491.66     15.93 o
   2   1   2     8772.49     9001.81     99.14 o
   3   1   2      265.86      216.45     12.60 o
   4   1   2      240.38      252.13     15.38 o
   5   1   2      323.92      310.30     21.20 o
   6   1   2      961.54      988.45     41.28 o
   7   1   2       54.97       20.08     36.36 o
   0   2   2     2244.63     2394.28     40.95 o
   1   2   2      258.13      363.74     13.80 o
   2   2   2     2321.76     2492.45     30.40 o
   3   2   2        2.84        9.34      9.88 o
   4   2   2     1178.21     1282.07     27.96 o
   5   2   2       60.05       41.47     14.68 o
   6   2   2      572.86      594.63     30.36 o
   7   2   2        0.66       32.39     38.93 o
   0   3   2    12044.32    12382.61    177.77 o
   1   3   2      567.82      579.01     16.68 o
   2   3   2    42625.61    44428.72    340.07 o
   3   3   2      413.13      464.51     16.25 o
   4   3   2     6459.41     6575.03     73.62 o
   5   3   2      152.67      126.86     17.68 o
   6   3   2     6027.42     6027.11    107.16 o
   0   4   2    58470.34    59549.63    962.56 o
   1   4   2     2169.16     2327.35     35.64 o
   2   4   2    63222.54    63080.53    636.80 o
   3   4   2      802.21      769.66     21.62 o
   4   4   2    23774.53    23154.61    196.00 o
   5   4   2      848.50      881.53     28.36 o
   6   4   2    13954.04    14032.08    240.45 o
   0   5   2      908.32     1092.70     35.33 o
   1   5   2     1301.33     1637.57     32.07 o
   2   5   2      329.57      385.55     22.86 o
   3   5   2      137.80       83.62     12.66 o
   4   5   2      896.55      867.85     24.45 o
   5   5   2      126.00       94.20     21.14 o
   6   5   2      142.74      153.36     27.84 o
   0   6   2      602.53      674.03     30.35 o
   1   6   2      324.67      375.84     33.85 o
   2   6   2      745.95      767.69     21.02 o
   3   6   2        8.96       -3.45     10.90 o
   4   6   2      229.39      284.14     16.23 o
   5   6   2       37.13       38.01     14.39 o
   6   6   2       81.61      114.01     25.01 o
   0   7   2     6391.71     6035.08    107.36 o
   1   7   2     3147.52     3054.44     48.39 o
   2   7   2    14591.73    14443.54    132.09 o
   3   7   2     1926.36     1993.64     43.63 o
   4   7   2     3978.53     3954.68     62.65 o
   5   7   2     1520.47     1561.70     52.52 o
   6   7   2     3735.81     3998.96    102.17 o
   0   8   2     3785.60     4071.09     78.77 o
   1   8   2     2262.96     2462.25     41.92 o
   2   8   2     1151.29     1282.69     23.95 o
   3   8   2      548.48      494.98     24.10 o
   4   8   2     1825.20     1783.39     45.38 o
   5   8   2     1211.41     1050.42     52.88 o
   6   8   2      555.37      409.86     37.32 o
   0   9   2    11504.50    11871.50    186.78 o
   1   9   2       57.81       53.07     10.90 o
   2   9   2    11252.27    11507.61    115.45 o
   3   9   2       21.48       20.96     15.10 o
   4   9   2     6972.98     6773.62    111.84 o
   5   9   2       13.62        6.50     27.24 o
   6   9   2     3099.05     2957.79    101.82 o
   0  10   2     2579.19     2578.32     74.42 o
   1  10   2      107.42       93.45     13.12 o
   2  10   2     2309.34     2338.37     42.88 o
   3  10   2       90.08      105.58     12.06 o
   4  10   2     1716.12     1824.93     67.89 o
   5  10   2       86.08       35.08     27.94 o
   0  11   2     5126.61     5057.83    116.12 o
   1  11   2       74.81       79.77     10.32 o
   2  11   2     4403.99     4377.55     73.17 o
   3  11   2      184.91      145.01     22.74 o
   4  11   2     2652.06     2709.59     89.38 o
   5  11   2       17.75      -19.25     34.77 o
   0  12   2     5126.21     5103.74    131.80 o
   1  12   2      617.36      597.79     27.67 o
   2  12   2     6105.95     6007.61    100.15 o
   3  12   2      115.87      116.20     24.41 o
   4  12   2     3010.78     3113.12    111.37 o
   5  12   2      420.45      347.49     49.17 o
   0  13   2     7689.47     7498.89    174.14 o
   1  13   2      130.30       97.69     19.08 o
   2  13   2     5420.55     5458.80    117.20 o
   3  13   2       46.06       50.55     33.40 o
   4  13   2     4704.77     4961.16    142.89 o
   0  14   2      357.66      314.95     45.84 o
   1  14   2      573.77      578.18     35.21 o
   2  14   2      434.89      398.75     34.12 o
   3  14   2      269.36      279.78     38.59 o
   4  14   2      186.07      158.29     45.74 o
   0  15   2      383.51      474.02     62.02 o
   1  15   2     2346.86     2223.17     77.09 o
   2  15   2      142.86      196.54     30.61 o
   3  15   2     1563.80     1611.04     74.29 o
   0  16   2     3803.67     3666.58    152.12 o
   1  16   2        2.73        8.83     28.01 o
   2  16   2     2458.23     2385.30     93.48 o
   0  17   2     5482.08     5802.68    204.06 o
   0   0   3     1521.33     1532.38    146.47 o
   1   0   3   156872.20   148452.67   3582.00 o
   2   0   3     2024.41     2467.89     52.40 o
   3   0   3    94667.07    96250.54   1063.10 o
   4   0   3      131.08      155.77     18.88 o
   5   0   3    47888.84    47236.30    610.63 o
   6   0   3      357.73      349.75     58.12 o
   0   1   3       19.20       29.77     16.61 o
   1   1   3      326.22      377.52     18.20 o
   2   1   3      292.41      345.26     21.26 o
   3   1   3      795.19      825.85     20.64 o
   4   1   3        6.08       -3.39     11.83 o
   5   1   3        4.44      -15.78     15.78 o
   6   1   3        2.27       26.32     20.14 o
   0   2   3        3.70       10.27     14.19 o
   1   2   3        0.21       23.47      9.94 o
   2   2   3     1074.72     1018.94     24.18 o
   3   2   3        0.24        7.53     10.08 o
   4   2   3       33.08       22.27     10.74 o
   5   2   3        5.84        1.54     15.29 o
   6   2   3       61.45       19.27     20.79 o
   0   3   3     8410.21     8924.54    124.26 o
   1   3   3       22.58       63.49      9.31 o
   2   3   3     1893.78     1656.17     32.93 o
   3   3   3      665.43      658.37     19.27 o
   4   3   3     3065.42     3012.28     47.71 o
   5   3   3       34.43       57.35     16.75 o
   6   3   3     1018.26      977.55     48.96 o
   0   4   3     2593.33     3024.67     61.79 o
   1   4   3     3027.85     2409.00     39.34 o
   2   4   3        2.55        9.54      7.97 o
   3   4   3     3176.92     3104.35     41.01 o
   4   4   3      612.11      569.66     20.29 o
   5   4   3     1872.13     1879.41     41.29 o
   6   4   3        0.64      -10.40     24.28 o
   0   5   3      195.88      169.76     19.44 o
   1   5   3      169.31      128.51     22.03 o
   2   5   3       50.79       34.76     13.14 o
   3   5   3      114.42      103.30     14.01 o
   4   5   3       32.94       18.58     13.30 o
   5   5   3       55.85       64.48     14.39 o
   6   5   3       32.10       35.25     22.68 o
   0   6   3     4340.85     4754.55    159.77 o
   1   6   3    13291.13    13683.45    166.24 o
   2   6   3       72.12      103.34      9.45 o
   3   6   3     8244.51     8325.34    135.83 o
   4   6   3      821.70      778.38     26.09 o
   5   6   3     4713.74     4559.23     92.98 o
   6   6   3       60.13       49.89     29.80 o
   0   7   3        0.07       -1.49     19.04 o
   1   7   3      105.93      114.73     15.65 o
   2   7   3      193.59      245.08     13.28 o
   3   7   3      284.26      317.99     22.15 o
   4   7   3        3.36        6.59     13.09 o
   5   7   3        2.03       33.61     18.45 o
   6   7   3        0.82       32.51     29.91 o
   0   8   3      791.11      750.84     36.57 o
   1   8   3    39457.00    38937.75    425.55 o
   2   8   3     1239.04     1171.75     24.71 o
   3   8   3    29505.19    29205.63    360.49 o
   4   8   3      119.70      147.90     18.22 o
   5   8   3    15325.23    15513.78    256.17 o
   6   8   3       99.73      119.36     32.37 o
   0   9   3      365.47      400.23     26.78 o
   1   9   3        1.74       15.93     11.53 o
   2   9   3       18.97       11.76      9.93 o
   3   9   3        4.23       19.56     15.59 o
   4   9   3      117.83       76.79     50.61 o
   5   9   3        0.09       12.00     23.82 o
   0  10   3       84.31       75.09     32.70 o
   1  10   3     1919.80     1854.75     44.50 o
   2  10   3      577.99      567.45     23.67 o
   3  10   3     1418.30     1438.66     47.03 o
   4  10   3       34.23       29.12     29.85 o
   5  10   3      784.75      838.40     57.00 o
   0  11   3     4909.08     4726.41    119.70 o
   1  11   3       85.77      101.63     13.95 o
   2  11   3     4694.04     4720.14     80.82 o
   3  11   3       67.55       60.33     16.71 o
   4  11   3     3031.29     2845.86     91.72 o
   5  11   3       39.42       -8.13     34.47 o
   0  12   3     2080.78     2084.03     81.30 o
   1  12   3     3715.04     3609.06     63.54 o
   2  12   3       10.83        7.29     14.48 o
   3  12   3     2459.43     2319.18     81.16 o
   4  12   3      734.78      815.34     64.42 o
   0  13   3      763.52      833.37     60.08 o
   1  13   3       44.46       41.01     21.38 o
   2  13   3      495.60      494.71     28.99 o
   3  13   3        6.23       40.85     31.42 o
   4  13   3      546.92      567.67     57.57 o
   0  14   3       12.35      -10.94     35.05 o
   1  14   3     4309.64     4412.44    101.39 o
   2  14   3       41.55       46.91     21.23 o
   3  14   3     3455.96     3812.00    111.42 o
   0  15   3      106.76      169.38     40.68 o
   1  15   3        0.58       38.66     26.11 o
   2  15   3       24.42       90.44     27.88 o
   3  15   3        0.58      -41.70     41.70 o
   0  16   3        4.77      -33.80     41.59 o
   1  16   3      501.45      581.31     42.95 o
   2  16   3      329.67      385.32     48.28 o
   0   0   4     3423.82     3241.98    136.45 o
   1   0   4      426.31      394.35     27.93 o
   2   0   4      974.47     1029.84     34.60 o
   3   0   4      356.22      357.31     33.38 o
   4   0   4      605.37      530.39     36.40 o
   5   0   4      120.98      163.33     28.90 o
   6   0   4       28.04       47.53     31.93 o
   0   1   4    12621.83    13012.83    254.78 o
   1   1   4     3338.34     3175.85     42.70 o
   2   1   4     1768.25     1686.94     31.49 o
   3   1   4     1447.32     1424.20     27.45 o
   4   1   4     3181.81     3323.40     57.99 o
   5   1   4      723.44      788.74     34.71 o
   6   1   4      624.07      770.82     41.27 o
   0   2   4     3866.37     4007.20     69.83 o
   1   2   4       34.98       59.10     13.65 o
   2   2   4      893.58      839.02     23.07 o
   3   2   4       34.37       38.25      9.61 o
   4   2   4     1308.12     1216.81     29.97 o
   5   2   4       13.76        6.34     16.10 o
   6   2   4      449.76      414.68     33.06 o
   0   3   4    25746.16    26771.63    314.10 o
   1   3   4      855.58     1035.35     27.11 o
   2   3   4     6551.35     6804.76     96.56 o
   3   3   4      867.06      950.07     24.32 o
   4   3   4     7487.21     7123.08     91.30 o
   5   3   4      136.52      123.66     14.78 o
   6   3   4     2227.63     2299.98     73.24 o
   0   4   4    69421.88    67644.06    925.78 o
   1   4   4     1261.85     1246.60     37.08 o
   2   4   4    34657.95    34233.23    367.83 o
   3   4   4     1382.95     1336.35     31.75 o
   4   4   4    27502.76    26473.54    265.25 o
   5   4   4      412.45      476.62     26.64 o
   6   4   4    10313.11    10731.24    185.71 o
   0   5   4     1378.06     1556.61     50.02 o
   1   5   4       95.03      103.04     22.10 o
   2   5   4     3905.20     4177.35     58.69 o
   3   5   4        8.72      -10.17     12.64 o
   4   5   4      905.68      882.31     42.30 o
   5   5   4       67.77       75.87     24.31 o
   6   5   4     1186.69     1056.17     56.67 o
   0   6   4     1820.10     2035.08     58.70 o
   1   6   4      254.12      254.13     14.41 o
   2   6   4       14.42       17.92      9.99 o
   3   6   4      284.74      283.30     13.92 o
   4   6   4      532.09      542.98     35.83 o
   5   6   4       19.85       12.96     21.54 o
   6   6   4      105.07       61.86     27.66 o
   0   7   4    17355.71    17183.19    381.95 o
   1   7   4     4721.92     4751.45     64.89 o
   2   7   4     7830.23     8013.81     81.12 o
   3   7   4     3173.83     3211.83     53.94 o
   4   7   4     7917.62     7774.82    145.00 o
   5   7   4     1654.99     1653.34     78.75 o
   6   7   4     2966.57     3232.96    105.92 o
   0   8   4     1779.19     1932.28     54.44 o
   1   8   4      976.96     1094.98     29.77 o
   2   8   4     1347.55     1455.59     32.27 o
   3   8   4     1311.06     1154.99     40.79 o
   4   8   4      788.62      779.80     34.10 o
   5   8   4      149.70       26.41     32.99 o
   0   9   4     5640.22     5609.19    211.12 o
   1   9   4      176.33      169.19     19.39 o
   2   9   4     7260.82     7262.72     94.67 o
   3   9   4      199.53      186.37     24.41 o
   4   9   4     3133.43     3109.38     87.77 o
   5   9   4       10.97       11.52     33.28 o
   0  10   4     4661.89     4652.87    142.74 o
   1  10   4      224.68      195.83     20.28 o
   2  10   4     3231.27     3130.26     51.84 o
   3  10   4      220.00      191.29     18.93 o
   4  10   4     2637.29     2432.85    104.27 o
   5  10   4      180.43      134.96     33.07 o
   0  11   4     2871.32     2727.08    104.72 o
   1  11   4      848.72      782.43     35.21 o
   2  11   4     1588.48     1626.39     43.60 o
   3  11   4      334.88      275.49     23.77 o
   4  11   4     1782.62     1912.83     85.19 o
   5  11   4      353.32      370.35     43.39 o
   0  12   4     4642.74     4561.77    145.68 o
   1  12   4      360.17      376.64     25.99 o
   2  12   4     5239.06     5489.58     96.34 o
   3  12   4      615.68      576.77     41.17 o
   4  12   4     2917.12     2940.65    107.67 o
   0  13   4     6517.46     6366.85    186.14 o
   1  13   4       27.15       17.39     17.50 o
   2  13   4     8246.38     8551.38    132.29 o
   3  13   4       21.87       50.61     38.77 o
   4  13   4     4174.95     4337.93    147.41 o
   0  14   4      233.81      234.79     43.06 o
   1  14   4      190.23      183.80     27.33 o
   2  14   4        5.49       39.57     24.96 o
   3  14   4      241.97      179.15     41.35 o
   0  15   4      875.32      935.53     72.63 o
   1  15   4     2812.28     2974.29     92.77 o
   2  15   4      535.27      643.25     47.78 o
   0  16   4     3866.86     3515.49    168.55 o
   1  16   4       80.64       92.01     39.04 o
   0   0   5      487.68      603.02     51.03 o
   1   0   5     2228.41     2311.68     92.51 o
   2   0   5     1499.44     1423.28     50.56 o
   3   0   5      169.23      219.28     17.87 o
   4   0   5       76.19       79.84     20.33 o
   5   0   5      575.16      639.92     47.68 o
   6   0   5      820.91      802.88     73.19 o
   0   1   5      356.87      359.42     42.09 o
   1   1   5     1147.59     1114.47     39.30 o
   2   1   5      128.65      126.97     17.08 o
   3   1   5      469.60      510.97     17.57 o
   4   1   5      391.07      369.80     16.14 o
   5   1   5      669.13      650.56     35.99 o
   6   1   5       63.15       71.44     31.72 o
   0   2   5       86.89      132.65     18.19 o
   1   2   5      767.80      667.35     34.18 o
   2   2   5        4.62        4.15     10.48 o
   3   2   5      932.28      997.73     27.01 o
   4   2   5       67.90       39.37     10.28 o
   5   2   5      288.13      296.88     28.85 o
   6   2   5       14.33       18.03     32.48 o
   0   3   5       34.17      -14.44     14.44 o
   1   3   5    12417.51    12608.10    124.48 o
   2   3   5       97.70       75.74     18.72 o
   3   3   5     7360.00     7256.68    112.67 o
   4   3   5        5.05       -7.25     17.35 o
   5   3   5     5615.33     5470.80    116.22 o
   6   3   5        6.16      -30.43     30.43 o
   0   4   5      156.34      146.08     17.79 o
   1   4   5    34023.96    33461.06    283.38 o
   2   4   5      895.81      894.69     29.75 o
   3   4   5    26269.69    25837.03    266.87 o
   4   4   5       25.33       11.02     13.75 o
   5   4   5    12399.75    12295.72    230.47 o
   6   4   5      391.60      437.91     40.90 o
   0   5   5      340.98      391.98     24.79 o
   1   5   5     1510.32     1565.10     38.94 o
   2   5   5      902.68      881.42     26.27 o
   3   5   5     1132.88     1124.85     51.64 o
   4   5   5       37.96       14.66     17.10 o
   5   5   5      229.13      213.87     32.66 o
   6   5   5       98.73      143.19     29.77 o
   0   6   5       58.07       48.38     15.65 o
   1   6   5      110.43      100.86     16.39 o
   2   6   5      340.65      316.73     18.89 o
   3   6   5        0.12        1.12     13.86 o
   4   6   5       63.38       66.65     18.76 o
   5   6   5       76.79       43.79     27.66 o
   6   6   5      115.16      188.66     37.07 o
   0   7   5     1968.63     1973.35     61.25 o
   1   7   5     8413.61     8546.83     95.48 o
   2   7   5     1482.03     1498.83     39.38 o
   3   7   5     5190.21     5268.40     89.11 o
   4   7   5     1282.20     1311.47     53.87 o
   5   7   5     3998.93     4131.42    117.84 o
   0   8   5      119.25      187.58     29.24 o
   1   8   5     1333.76     1484.60     39.99 o
   2   8   5      861.52      944.13     25.99 o
   3   8   5     1051.55     1047.66     32.26 o
   4   8   5      304.66      196.00     33.14 o
   5   8   5      598.30      521.66     52.12 o
   0   9   5       17.41       -3.04     18.02 o
   1   9   5    10423.27    10547.37    167.81 o
   2   9   5     1989.75     1997.88     36.95 o
   3   9   5     7824.91     7790.90    127.57 o
   4   9   5       42.02        8.16     39.94 o
   5   9   5     3795.47     3886.68    130.01 o
   0  10   5      143.11      143.51     31.96 o
   1  10   5     2656.77     2654.70     69.21 o
   2  10   5      198.20      215.30     14.42 o
   3  10   5     2009.51     2073.18     47.77 o
   4  10   5       60.88       78.52     38.56 o
   5  10   5     1095.85     1285.02     77.10 o
   0  11   5      123.22      127.60     23.06 o
   1  11   5     4192.65     4041.20    101.63 o
   2  11   5      889.04     1012.15     29.72 o
   3  11   5     2852.13     2944.96     87.41 o
   4  11   5      134.45      167.83     40.34 o
   0  12   5        0.82       -2.37     25.04 o
   1  12   5     6222.99     6174.41    136.49 o
   2  12   5       89.67       72.07     30.89 o
   3  12   5     4615.21     4664.63    138.48 o
   4  12   5       11.60      -13.34     48.42 o
   0  13   5      319.67      315.97     57.04 o
   1  13   5     7259.57     7267.42    163.91 o
   2  13   5       30.83        0.46     20.30 o
   3  13   5     5524.25     5624.61    158.96 o
   0  14   5      925.39     1022.32     75.20 o
   1  14   5       38.42        8.52     24.60 o
   2  14   5      672.24      711.74     47.48 o
   3  14   5       90.98       67.75     34.00 o
   0  15   5     2005.34     1959.25    106.26 o
   1  15   5      398.86      520.27     45.51 o
   2  15   5      701.69      641.72     49.42 o
   0   0   6    88643.13    86973.52   1755.00 o
   1   0   6      358.58      480.92     42.91 o
   2   0   6   108041.22   105328.52   1504.83 o
   3   0   6       31.89       50.96     21.12 o
   4   0   6    46220.96    46646.45    703.22 o
   5   0   6      211.74      196.01     60.52 o
   6   0   6    29159.18    30743.93    792.47 o
   0   1   6      122.95      184.44     22.78 o
   1   1   6       82.30       45.84     15.41 o
   2   1   6      438.54      472.63     17.90 o
   3   1   6       11.16      -10.27     13.61 o
   4   1   6      112.44      135.45     14.00 o
   5   1   6        8.66       15.06     15.74 o
   6   1   6      139.15      115.30     34.96 o
   0   2   6      376.46      382.55     34.76 o
   1   2   6      950.08      912.05     25.49 o
   2   2   6      584.15      623.87     19.49 o
   3   2   6      683.80      777.91     23.72 o
   4   2   6      199.09      156.51     18.44 o
   5   2   6      209.23      201.13     28.25 o
   6   2   6       88.35       82.17     32.69 o
   0   3   6      439.91      404.96     25.22 o
   1   3   6     2201.07     2134.96     41.86 o
   2   3   6       30.39       31.89     23.77 o
   3   3   6     1862.92     1839.81     51.60 o
   4   3   6       83.54       79.56     14.82 o
   5   3   6      967.34      972.40     52.24 o
   6   3   6        4.24       30.34     32.29 o
   0   4   6     4866.72     4547.63     83.09 o
   1   4   6      450.15      473.94     24.95 o
   2   4   6    11536.33    11213.53    175.91 o
   3   4   6      484.93      468.90     29.61 o
   4   4   6     2537.23     2574.58     72.50 o
   5   4   6       78.37       76.85     35.56 o
   6   4   6     2371.06     2839.54    104.71 o
   0   5   6       55.04       31.00     21.23 o
   1   5   6     1091.76     1095.32     31.70 o
   2   5   6      122.08      121.62     20.95 o
   3   5   6      242.42      151.99     26.09 o
   4   5   6        4.58        0.15     14.87 o
   5   5   6      324.68      366.08     39.14 o
   0   6   6     5959.14     6063.01    148.89 o
   1   6   6      295.38      362.06     23.27 o
   2   6   6     6769.03     6799.50    130.48 o
   3   6   6      112.01       58.19     16.24 o
   4   6   6     4167.40     4015.48     87.70 o
   5   6   6      145.40       97.26     29.41 o
   0   7   6      256.66      254.06     31.22 o
   1   7   6        0.34       14.45     15.25 o
   2   7   6      381.75      370.76     29.99 o
   3   7   6        3.55       20.97     26.25 o
   4   7   6      140.07      179.61     26.07 o
   5   7   6       10.34       67.93     25.76 o
   0   8   6    23189.21    22645.89    364.22 o
   1   8   6      397.98      377.80     22.97 o
   2   8   6    26044.29    25343.69    311.35 o
   3   8   6      234.48      242.10     22.80 o
   4   8   6    12517.33    13112.97    218.92 o
   5   8   6      127.98      103.07     40.72 o
   0   9   6      476.04      287.66     66.85 o
   1   9   6      502.48      533.23     29.22 o
   2   9   6        0.39        8.68      8.07 o
   3   9   6       56.16       29.51     20.82 o
   4   9   6      173.05      163.92     38.30 o
   5   9   6      165.76      224.48     40.90 o
   0  10   6     1541.91     1505.14     69.57 o
   1  10   6      339.57      365.37     33.69 o
   2  10   6     1307.02     1354.01     38.57 o
   3  10   6      238.18      215.44     31.62 o
   4  10   6     1047.46     1147.77     72.69 o
   0  11   6       38.92       56.14     22.25 o
   1  11   6     4787.03     4778.30     94.84 o
   2  11   6       45.18       48.84     21.52 o
   3  11   6     2967.84     3097.87     94.04 o
   4  11   6        6.85       70.91     38.06 o
   0  12   6     2275.89     2169.28    122.40 o
   1  12   6      244.64      183.71     26.68 o
   2  12   6     1161.38     1073.70     57.21 o
   3  12   6      193.27      203.44     35.22 o
   0  13   6      129.59      165.74     48.26 o
   1  13   6      158.07      156.82     29.56 o
   2  13   6      288.63      208.19     38.91 o
   3  13   6      296.94      284.95     40.34 o
   0  14   6     1731.34     1777.78    146.25 o
   1  14   6      150.79      133.50     29.39 o
   2  14   6     1069.52     1181.76     74.05 o
   0  15   6      109.84       35.98     38.90 o
   0   0   7      274.34      250.02     60.09 o
   1   0   7       83.94       57.36     17.95 o
   2   0   7        5.42        4.01     20.18 o
   3   0   7      428.89      444.92     27.92 o
   4   0   7      204.34       80.26     51.34 o
   5   0   7       10.09       32.97     43.63 o
   0   1   7     1278.75     1205.36     49.94 o
   1   1   7     1851.10     1765.61     37.71 o
   2   1   7       64.88       80.95     13.08 o
   3   1   7     1228.73     1265.36     32.61 o
   4   1   7      618.29      655.23     24.97 o
   5   1   7      969.24     1043.49     58.20 o
   0   2   7      993.42     1071.05     45.67 o
   1   2   7     2082.23     2154.68     41.02 o
   2   2   7      173.64      166.53     17.51 o
   3   2   7     1596.73     1503.74     41.11 o
   4   2   7      349.83      351.37     21.00 o
   5   2   7      749.30      669.14     52.59 o
   0   3   7      295.46      404.38     27.92 o
   1   3   7     1706.62     1796.26     40.67 o
   2   3   7     1665.82     1520.73     49.59 o
   3   3   7     1070.43     1061.57     42.28 o
   4   3   7       90.74       96.51     14.70 o
   5   3   7     1247.93     1162.80     66.52 o
   0   4   7      656.27      621.27     34.12 o
   1   4   7    27959.05    27554.99    309.30 o
   2   4   7      572.16      604.32     31.96 o
   3   4   7    22862.77    22178.61    267.53 o
   4   4   7      585.78      549.18     32.10 o
   5   4   7    10854.56    10946.03    236.23 o
   0   5   7      328.57      287.06     33.80 o
   1   5   7     3843.37     3885.13     72.80 o
   2   5   7       18.99        9.53     26.08 o
   3   5   7     2014.96     1950.12     58.21 o
   4   5   7      126.14      123.83     27.89 o
   5   5   7     1314.79     1515.33     67.39 o
   0   6   7      258.30      205.42     34.48 o
   1   6   7      921.72      937.23     36.08 o
   2   6   7      117.19       93.56     30.44 o
   3   6   7      855.29      802.60     40.15 o
   4   6   7       38.16       14.55     33.06 o
   5   6   7      372.22      226.04     35.76 o
   0   7   7     3271.78     3318.86    105.01 o
   1   7   7     8532.26     8257.95    127.27 o
   2   7   7     1168.84     1209.24     54.70 o
   3   7   7     6346.00     6493.96    137.76 o
   4   7   7     1724.21     1671.69     73.38 o
   5   7   7     3904.40     4196.62    138.47 o
   0   8   7      223.85      197.05     31.05 o
   1   8   7     2214.67     2084.76     59.81 o
   2   8   7       26.15       41.14     22.64 o
   3   8   7     1277.13     1213.50     55.93 o
   4   8   7       15.31       48.80     29.82 o
   0   9   7      261.66      114.81     44.46 o
   1   9   7     3371.01     3363.74     70.85 o
   2   9   7       12.55        4.79     24.40 o
   3   9   7     1981.04     1944.78     71.40 o
   4   9   7       65.28       44.67     35.74 o
   0  10   7     1134.73     1109.08     62.54 o
   1  10   7     3481.53     3423.58     85.19 o
   2  10   7      424.37      418.74     37.15 o
   3  10   7     2780.74     2797.49    114.96 o
   4  10   7      564.27      556.42     56.37 o
   0  11   7       17.13       -2.88     22.68 o
   1  11   7     1470.57     1653.58     59.65 o
   2  11   7      204.78      230.36     30.80 o
   3  11   7     1471.18     1660.60     71.56 o
   0  12   7       13.80       -7.13     36.52 o
   1  12   7     2688.10     2984.11     86.71 o
   2  12   7      230.60      181.93     32.17 o
   3  12   7     2372.30     2490.89     92.52 o
   0  13   7       67.77       13.88     36.25 o
   1  13   7     8723.93     8673.52    202.99 o
   2  13   7       25.21       87.78     34.09 o
   0  14   7       27.60      -11.26     39.98 o
   1  14   7       42.40       66.70     33.48 o
   0   0   8       10.16       19.45     30.26 o
   1   0   8     1905.64     1905.44     63.59 o
   2   0   8        1.52       32.64     19.61 o
   3   0   8     1109.20     1082.09     45.59 o
   4   0   8        1.09       48.71     30.74 o
   5   0   8     1024.54     1076.04     87.08 o
   0   1   8     2252.28     2411.29     76.72 o
   1   1   8      324.45      302.19     22.96 o
   2   1   8      461.56      468.24     23.53 o
   3   1   8      352.31      328.87     20.77 o
   4   1   8      939.62      869.84     45.10 o
   5   1   8       44.45       23.07     30.09 o
   0   2   8      787.58      675.62     43.47 o
   1   2   8      227.17      234.10     18.53 o
   2   2   8     1117.40     1134.81     55.00 o
   3   2   8      278.26      272.90     21.66 o
   4   2   8      418.71      484.09     30.27 o
   5   2   8       74.81       38.48     32.32 o
   0   3   8    11274.09    11197.60    226.80 o
   1   3   8      200.41      184.36     18.12 o
   2   3   8     5396.21     5019.52    106.03 o
   3   3   8       47.70       55.15     21.59 o
   4   3   8     5863.21     6094.58    163.23 o
   5   3   8      149.48      123.29     36.10 o
   0   4   8    27620.41    26478.24    409.02 o
   1   4   8      169.16      162.61     21.87 o
   2   4   8    20016.83    19669.16    337.47 o
   3   4   8      120.18      119.08     21.62 o
   4   4   8    14405.37    15058.04    264.25 o
   5   4   8       98.44       86.34     34.74 o
   0   5   8       98.33      133.82     22.27 o
   1   5   8       61.29       93.87     17.50 o
   2   5   8      293.17      253.42     29.42 o
   3   5   8       59.24       70.22     21.86 o
   4   5   8       36.04       25.29     25.32 o
   5   5   8        7.22       30.95     31.45 o
   0   6   8       86.42       93.45     29.43 o
   1   6   8      467.53      447.77     30.73 o
   2   6   8       25.54        4.90     19.69 o
   3   6   8      204.41      158.26     39.33 o
   4   6   8       20.35       64.57     46.10 o
   0   7   8     7186.92     7049.97    149.22 o
   1   7   8     1424.04     1343.49     54.81 o
   2   7   8     4377.53     4230.92    110.45 o
   3   7   8     1286.48     1258.02     59.71 o
   4   7   8     4021.38     4402.26    130.53 o
   0   8   8      507.13      450.05     38.06 o
   1   8   8      993.35      879.71     46.07 o
   2   8   8     1741.49     1745.81     70.13 o
   3   8   8     1082.21     1079.28     56.52 o
   4   8   8      442.98      432.60     48.58 o
   0   9   8     5051.20     4580.81    166.44 o
   1   9   8        8.45       -6.07     22.65 o
   2   9   8     5000.49     4803.14    120.13 o
   3   9   8        9.00        3.60     26.82 o
   4   9   8     2921.31     2915.24    125.72 o
   0  10   8      951.79      969.85     68.02 o
   1  10   8       25.96      -22.10     37.42 o
   2  10   8     1137.29     1141.61     57.70 o
   3  10   8       23.87       20.85     28.14 o
   0  11   8     3191.01     3257.70    175.97 o
   1  11   8      167.41      176.00     35.99 o
   2  11   8     2791.71     3045.12    105.92 o
   3  11   8       85.40       71.82     29.39 o
   0  12   8     5842.93     5753.72    193.46 o
   1  12   8        5.52      -32.65     32.65 o
   2  12   8     2794.20     3018.57    115.47 o
   0  13   8     3669.95     3621.04    163.80 o
   0   0   9     1013.34      915.00     66.52 o
   1   0   9    46181.58    43893.91    616.10 o
   2   0   9       61.22      133.51     23.85 o
   3   0   9    35696.23    35811.85    611.13 o
   4   0   9      634.66      596.70     74.76 o
   0   1   9      149.31      156.98     29.12 o
   1   1   9     1037.67     1110.58     44.97 o
   2   1   9        4.12       -2.88     14.19 o
   3   1   9      534.07      499.09     31.19 o
   4   1   9       23.30       34.59     34.22 o
   0   2   9       84.20       66.62     24.30 o
   1   2   9      426.44      337.41     32.40 o
   2   2   9       61.71       92.90     18.21 o
   3   2   9      367.77      311.36     35.75 o
   4   2   9       49.55       53.34     30.01 o
   0   3   9      418.34      399.58     36.07 o
   1   3   9      266.32      236.29     22.16 o
   2   3   9     1593.87     1367.11    108.38 o
   3   3   9       47.61       53.83     25.05 o
   4   3   9      444.44      479.55     47.56 o
   0   4   9        6.53       36.47     21.33 o
   1   4   9     3442.25     3380.34     70.21 o
   2   4   9      441.78      399.72     34.93 o
   3   4   9     2369.49     2468.38     81.56 o
   4   4   9        5.25       23.20     42.02 o
   0   5   9      123.67      182.55     34.33 o
   1   5   9      197.81      220.01     21.62 o
   2   5   9       49.59       22.08     30.39 o
   3   5   9      167.53      158.87     28.98 o
   4   5   9       62.66       98.79     35.80 o
   0   6   9      512.00      459.80     55.85 o
   1   6   9     3900.67     3958.19     88.07 o
   2   6   9      538.81      581.98     47.34 o
   3   6   9     3350.05     3399.64     98.67 o
   4   6   9      334.29      203.01     39.04 o
   0   7   9       75.88       90.55     36.64 o
   1   7   9      565.18      533.97     40.21 o
   2   7   9       12.72      -10.65     31.59 o
   3   7   9      304.39      323.49     39.22 o
   0   8   9       45.36       82.45     40.48 o
   1   8   9    12825.73    13214.38    237.59 o
   2   8   9      113.35       98.13     29.83 o
   3   8   9     9184.85     9586.91    212.32 o
   0   9   9       57.39       84.02     34.60 o
   1   9   9        4.90        0.72     23.41 o
   2   9   9       12.73       16.79     25.80 o
   3   9   9        6.52       52.21     34.07 o
   0  10   9      190.28      270.47     46.19 o
   1  10   9     1661.43     1758.03     87.53 o
   2  10   9      121.81      124.09     29.51 o
   0  11   9     2763.44     3075.25    127.70 o
   1  11   9      150.21      196.86     55.59 o
   0   0  10       16.69       29.43     47.38 o
   1   0  10       81.72       48.10     25.59 o
   2   0  10      182.67      222.09     46.70 o
   3   0  10       27.04       69.59     41.68 o
   4   0  10       13.28        2.21     47.99 o
   0   1  10     1617.30     1602.60     71.76 o
   1   1  10      175.69      158.90     20.25 o
   2   1  10     2075.99     2070.85     76.21 o
   3   1  10      209.22      265.92     43.00 o
   4   1  10      915.86      847.44     64.60 o
   0   2  10      549.92      470.40     43.70 o
   1   2  10      343.41      280.03     27.88 o
   2   2  10      668.92      626.61     46.01 o
   3   2  10      270.81      236.62     35.03 o
   4   2  10      374.67      253.24     39.19 o
   0   3  10     1275.60     1294.14     63.60 o
   1   3  10        2.84       17.64     24.35 o
   2   3  10     1425.30     1516.00     71.64 o
   3   3  10       28.41       76.04     29.98 o
   4   3  10      852.32      763.50     61.26 o
   0   4  10    15534.13    15348.54    255.53 o
   1   4  10     1222.30     1165.23     52.34 o
   2   4  10    15331.83    15614.09    263.49 o
   3   4  10      740.07      698.01     47.27 o
   0   5  10     2223.47     2180.89     88.11 o
   1   5  10      136.40      133.53     24.72 o
   2   5  10      826.00      786.06     52.36 o
   3   5  10       71.46       51.05     27.51 o
   0   6  10      294.40      310.93     48.82 o
   1   6  10      196.14      233.52     30.30 o
   2   6  10      477.62      525.06     47.14 o
   3   6  10      121.06       86.48     28.04 o
   0   7  10     5317.40     5068.16    257.65 o
   1   7  10      728.30      796.97     49.87 o
   2   7  10     5522.24     5797.19    169.16 o
   3   7  10      690.38      800.17     58.91 o
   0   8  10      498.93      409.86     92.48 o
   1   8  10       13.45       83.46     32.35 o
   2   8  10      535.93      420.36     44.66 o
   0   9  10     1756.20     1680.21    121.20 o
   1   9  10       34.48       66.64     53.98 o
   2   9  10      577.54      575.08     51.27 o
   0  10  10     2342.81     2451.85    193.81 o
   0   0  11     1066.48     1183.92     95.74 o
   1   0  11      166.49      165.74     37.07 o
   2   0  11      154.62      130.30     48.10 o
   3   0  11      215.47      179.15     49.40 o
   0   1  11      110.67      104.39     31.83 o
   1   1  11      320.39      380.85     33.56 o
   2   1  11      244.95      203.34     36.68 o
   3   1  11      351.51      251.84     37.40 o
   0   2  11      483.79      442.52     48.63 o
   1   2  11      165.83      212.71     29.49 o
   2   2  11      623.29      622.33     48.19 o
   3   2  11       87.81      145.26     37.93 o
   0   3  11       73.23        1.56     27.81 o
   1   3  11     5931.46     5987.66    129.40 o
   2   3  11       11.79       37.22     33.08 o
   3   3  11     4825.41     4843.87    131.58 o
   0   4  11        2.15       -7.28     37.88 o
   1   4  11     9782.06    10237.18    183.35 o
   2   4  11      169.38      138.73     33.92 o
   0   5  11      187.62      220.91     45.88 o
   1   5  11      283.41      273.72     35.80 o
   2   5  11       17.32       33.55     33.86 o
   0   6  11      575.78      762.33     70.24 o
   1   6  11        4.60       51.48     32.29 o
   2   6  11      215.39      255.76     47.38 o
   0   7  11      791.82      895.63     87.82 o
   1   7  11     2645.65     2679.26    101.22 o
   0   0  12    28789.22    28234.27   1047.92 o
   1   0  12       45.25       46.90     34.05 o
   0   1  12      590.49      723.89     60.25 o
   1   1  12       65.77       77.89     24.59 o
   0   2  12       73.22       43.05     43.13 o
   1   2  12      127.51      190.15     29.29 o
   0   3  12        4.74       16.23     36.10 o
   1   3  12      946.66     1024.78     61.14 o
   0   4  12     2604.88     3026.36    139.47 o
 
